# Supplementary material for: 1-(1,3-Benzothia­zol-2-yl)-3-(4-chloro­benzo­yl)thio­urea
Source: Acta Crystallogr Sect E Struct Rep Online. 2009 Sep 26;65(Pt 10):o2519. doi: 10.1107/S160053680903743X (PMC2970223; doi:10.1107/S160053680903743X)
Supplement: Supplementary file 2 [file e-65-o2519-Isup2.hkl]

# 
# h,k,l, Fc-squared, Fo-squared, sigma(Fo-squared) and status flag 
# 
data_I
_shelx_title ' a in P2(1)/c' 
_shelx_refln_list_code          4 
_shelx_F_calc_maximum      335.89 
_exptl_crystal_F_000       712.00 
_reflns_d_resolution_high  0.7497 
 
loop_ 
 _symmetry_equiv_pos_as_xyz 
 'x, y, z' 
 '-x, y+1/2, -z+1/2' 
 '-x, -y, -z' 
 'x, -y-1/2, z-1/2' 
 
_cell_length_a    11.7259 
_cell_length_b    17.9335 
_cell_length_c     7.2617 
_cell_angle_alpha  90.000 
_cell_angle_beta   96.848 
_cell_angle_gamma  90.000 
 
_shelx_F_squared_multiplier     1.000 
 
loop_ 
 _refln_index_h 
 _refln_index_k 
 _refln_index_l 
 _refln_F_squared_calc 
 _refln_F_squared_meas 
 _refln_F_squared_sigma 
 _refln_observed_status 
   1   0   0     1719.98     1866.86     20.11 o 
   2   0   0    23103.69    24677.90    204.32 o 
   3   0   0     7475.60     8893.15    146.95 o 
   4   0   0     1890.49     2186.88     18.95 o 
   5   0   0      678.52      823.45      8.49 o 
   6   0   0     2865.35     3323.90     28.73 o 
   7   0   0       96.00       85.13      2.43 o 
   8   0   0       22.00       21.38      1.70 o 
   9   0   0     1116.46     1169.99     12.82 o 
  10   0   0     1518.16     1444.71     19.82 o 
  11   0   0      650.79      597.66     45.06 o 
  12   0   0      141.65      154.57      7.60 o 
  13   0   0      188.20      181.06      7.07 o 
  14   0   0      541.96      526.66     17.60 o 
  15   0   0       26.76       29.76      5.66 o 
   1   1   0     1350.62     1557.19     13.39 o 
   2   1   0    18212.57    19740.46    140.24 o 
   3   1   0       38.75       40.18      0.92 o 
   4   1   0      550.08      640.08      4.70 o 
   5   1   0      435.35      396.13      6.13 o 
   6   1   0      696.29      731.75      5.87 o 
   7   1   0      503.95      454.06      4.28 o 
   8   1   0      187.59      189.54      6.30 o 
   9   1   0      293.77      275.53      4.09 o 
  10   1   0      490.38      475.73      6.79 o 
  11   1   0        2.43        3.09      1.88 o 
  12   1   0        0.38        0.16      1.79 o 
  13   1   0        6.37        4.31      2.70 o 
  14   1   0      173.47      183.99      7.33 o 
  15   1   0       22.68       29.48      4.00 o 
   0   2   0     2476.85     2725.45     28.30 o 
   1   2   0       22.39       19.04      0.94 o 
   2   2   0        5.90        3.19      0.52 o 
   3   2   0       85.98       85.18      1.37 o 
   4   2   0        0.24        2.28      0.96 o 
   5   2   0     1337.03     1443.22     11.44 o 
   6   2   0     1775.22     1961.48     12.73 o 
   7   2   0     1172.80     1217.26      8.78 o 
   8   2   0      899.29      900.10      7.22 o 
   9   2   0      423.12      415.99      6.15 o 
  10   2   0      499.19      513.90      6.18 o 
  11   2   0       11.90       11.71      3.28 o 
  12   2   0      103.96      103.38      3.51 o 
  13   2   0       42.53       37.06      3.13 o 
  14   2   0        0.25       -1.04      2.48 o 
  15   2   0        3.70        1.25      4.19 o 
   1   3   0      654.26      690.91      5.06 o 
   2   3   0      406.12      423.01      3.02 o 
   3   3   0       21.01       12.86      0.69 o 
   4   3   0     2639.07     2848.96     18.96 o 
   5   3   0     3553.28     4076.24     26.76 o 
   6   3   0      206.60      249.36      4.10 o 
   7   3   0      141.69      166.95      3.03 o 
   8   3   0       10.13        9.34      1.43 o 
   9   3   0     1440.69     1452.04     35.06 o 
  10   3   0      291.47      262.83      8.84 o 
  11   3   0      206.99      224.55      4.79 o 
  12   3   0       40.40       46.34      3.18 o 
  13   3   0      103.12      100.90      4.37 o 
  14   3   0      122.23      116.94      4.86 o 
  15   3   0       44.86       48.15      4.59 o 
   0   4   0      115.15      104.01      2.46 o 
   1   4   0       51.29       61.92      2.45 o 
   2   4   0     2926.78     3146.82     26.23 o 
   3   4   0     1212.07     1235.97      8.24 o 
   4   4   0      660.41      716.36      5.94 o 
   5   4   0     5627.78     6244.04     40.00 o 
   6   4   0     2297.36     2312.88     16.54 o 
   7   4   0     1439.91     1478.25     13.76 o 
   8   4   0     1626.22     1636.11     12.98 o 
   9   4   0      220.28      222.94      4.90 o 
  10   4   0        7.27        8.01      1.92 o 
  11   4   0        0.41        1.18      1.55 o 
  12   4   0        1.29        0.73      2.06 o 
  13   4   0        1.53       -1.52      2.24 o 
  14   4   0       66.98       65.62      4.75 o 
  15   4   0      179.65      171.69      6.05 o 
   1   5   0     6711.15     7590.53     53.56 o 
   2   5   0      334.47      390.89      3.52 o 
   3   5   0     4996.65     5586.54     31.81 o 
   4   5   0     2080.72     2171.64     15.03 o 
   5   5   0     1796.72     2017.08     14.40 o 
   6   5   0      273.45      315.33      4.69 o 
   7   5   0        0.08        0.61      1.17 o 
   8   5   0      967.92      960.81     12.54 o 
   9   5   0       64.08       55.58      2.22 o 
  10   5   0        6.48        1.80      1.64 o 
  11   5   0       12.21       16.65      2.80 o 
  12   5   0       37.56       43.26      3.70 o 
  13   5   0       32.21       38.18      3.26 o 
  14   5   0       11.02        7.70      2.58 o 
  15   5   0       17.07       16.47      5.14 o 
   0   6   0        1.66        5.46      1.03 o 
   1   6   0     4521.33     5003.22     36.77 o 
   2   6   0     4687.37     5115.01     32.79 o 
   3   6   0       60.62      102.28      1.67 o 
   4   6   0        2.74        0.94      0.87 o 
   5   6   0     1566.59     1939.55     21.22 o 
   6   6   0      226.21      166.62      2.76 o 
   7   6   0      560.76      591.44      6.77 o 
   8   6   0       96.61       92.02      2.46 o 
   9   6   0      219.14      188.48      3.55 o 
  10   6   0      487.65      434.57     12.95 o 
  11   6   0        0.10       -1.22      1.68 o 
  12   6   0       19.78       25.06      2.79 o 
  13   6   0      278.05      270.35      7.46 o 
  14   6   0       13.21        9.54      2.67 o 
  15   6   0        5.33        5.96      2.66 o 
   1   7   0       20.80       30.67      1.32 o 
   2   7   0       85.01       80.95      1.79 o 
   3   7   0     1278.84     1510.65     16.72 o 
   4   7   0      555.28      566.74      4.14 o 
   5   7   0        0.08       -0.55      0.86 o 
   6   7   0      154.39      145.90      2.62 o 
   7   7   0      261.07      259.15      3.78 o 
   8   7   0      492.27      431.88     11.50 o 
   9   7   0       60.38       63.88      2.33 o 
  10   7   0        0.40       -1.50      1.88 o 
  11   7   0       47.95       44.53      2.63 o 
  12   7   0        0.07        0.37      1.89 o 
  13   7   0        6.56        5.60      2.53 o 
  14   7   0        0.63       -2.32      2.32 o 
   0   8   0     9280.31    10664.23    176.88 o 
   1   8   0     1706.83     1713.16     13.91 o 
   2   8   0       41.94       65.41      1.88 o 
   3   8   0      404.92      373.09      4.43 o 
   4   8   0      672.31      623.83      6.43 o 
   5   8   0      364.81      362.71      3.35 o 
   6   8   0      162.58      159.98      3.83 o 
   7   8   0       17.92       16.89      1.51 o 
   8   8   0        2.69        1.27      1.50 o 
   9   8   0       79.77       76.14      2.91 o 
  10   8   0      726.02      685.52     14.93 o 
  11   8   0      257.50      256.21      7.88 o 
  12   8   0       80.07       94.51      3.63 o 
  13   8   0      186.44      184.35      9.39 o 
  14   8   0       13.14       12.12      2.87 o 
   1   9   0     1746.61     2187.54     17.49 o 
   2   9   0       73.42       88.29      2.11 o 
   3   9   0       47.71       65.36      2.84 o 
   4   9   0        9.99       15.25      1.49 o 
   5   9   0      125.22      133.09      1.88 o 
   6   9   0      151.30      147.16      2.79 o 
   7   9   0       18.99       25.92      1.77 o 
   8   9   0       15.90       18.53      2.14 o 
   9   9   0      220.29      201.64      4.44 o 
  10   9   0      101.02      103.77      4.15 o 
  11   9   0        1.32        1.88      1.84 o 
  12   9   0        0.89        0.08      1.92 o 
  13   9   0        1.69        0.79      3.05 o 
  14   9   0      119.19      134.77      6.96 o 
   0  10   0      179.83      213.61      6.08 o 
   1  10   0      611.29      556.88      6.20 o 
   2  10   0     1856.27     2029.80     18.31 o 
   3  10   0       89.46       83.71      2.21 o 
   4  10   0      807.90      733.01      7.52 o 
   5  10   0      811.18      785.64      5.77 o 
   6  10   0      100.50      105.97      2.54 o 
   7  10   0     1444.26     1433.66     15.91 o 
   8  10   0      649.72      654.63      8.34 o 
   9  10   0        3.91        0.66      2.20 o 
  10  10   0      150.12      151.91      4.10 o 
  11  10   0       27.21       26.42      2.41 o 
  12  10   0        0.04        2.06      2.36 o 
  13  10   0        6.01        7.24      2.84 o 
  14  10   0       38.75       51.30      5.17 o 
   1  11   0      350.48      307.69      4.42 o 
   2  11   0     1143.57     1131.21     10.65 o 
   3  11   0        3.76        7.00      1.34 o 
   4  11   0      177.94      153.79      3.06 o 
   5  11   0     1588.95     1610.12     12.27 o 
   6  11   0      411.48      400.76      4.34 o 
   7  11   0      263.97      248.42     10.45 o 
   8  11   0      805.33      775.80     14.07 o 
   9  11   0      128.80      110.89      4.34 o 
  10  11   0        2.19        4.85      2.40 o 
  11  11   0      131.35      137.09      5.19 o 
  12  11   0       32.29       30.28      3.38 o 
  13  11   0        1.12        0.95      2.79 o 
   0  12   0      164.79      159.66      4.87 o 
   1  12   0      168.65      151.78      3.24 o 
   2  12   0     1035.46      987.03      9.90 o 
   3  12   0      152.03      150.77      3.23 o 
   4  12   0      206.29      201.36      3.87 o 
   5  12   0     2413.42     2368.64    116.54 o 
   6  12   0       62.25       56.49      2.39 o 
   7  12   0      123.82      120.33      9.38 o 
   8  12   0      102.71       97.46      4.18 o 
   9  12   0      116.90       96.93      4.13 o 
  10  12   0      144.85      143.77      5.20 o 
  11  12   0        6.92       13.05      3.50 o 
  12  12   0       23.93       25.57      3.37 o 
  13  12   0       14.05        9.65      3.06 o 
   1  13   0        5.15        7.07      1.48 o 
   2  13   0      171.58      186.71      3.77 o 
   3  13   0        8.84        9.25      1.73 o 
   4  13   0      381.25      342.42     18.98 o 
   5  13   0        1.36        0.16      1.89 o 
   6  13   0        2.02        4.78      2.74 o 
   7  13   0        7.11        7.64      2.89 o 
   8  13   0       73.43       71.40      7.02 o 
   9  13   0        3.37        2.49      3.07 o 
  10  13   0        4.34       -1.19      3.26 o 
  11  13   0        5.14        2.85      2.93 o 
  12  13   0       10.18        8.95      3.08 o 
  13  13   0        3.05        8.04      3.85 o 
   0  14   0      246.39      243.50      6.26 o 
   1  14   0      117.94       97.52      2.85 o 
   2  14   0      508.06      480.53      6.55 o 
   3  14   0     3109.00     2999.96     94.04 o 
   4  14   0        2.52        3.29      2.16 o 
   5  14   0        3.19        4.03      2.96 o 
   6  14   0      697.74      676.79     13.36 o 
   7  14   0      282.09      292.07      9.38 o 
   8  14   0      182.70      184.04     11.68 o 
   9  14   0       21.56       19.70      3.78 o 
  10  14   0        0.01        2.46      4.92 o 
  11  14   0       64.93       57.28      5.26 o 
  12  14   0       65.18       66.96      5.58 o 
   1  15   0       62.73       57.75      2.47 o 
   2  15   0     1018.23      944.68     24.49 o 
   3  15   0      168.28      155.73      6.82 o 
   4  15   0      471.15      466.68      7.95 o 
   5  15   0        0.16       -1.90      2.63 o 
   6  15   0       39.27       45.38      7.54 o 
   7  15   0       18.56       23.47      5.61 o 
   8  15   0        2.03        0.11      3.29 o 
   9  15   0        7.70        5.38      3.37 o 
  10  15   0        7.59        8.04      3.52 o 
  11  15   0        0.01        0.01      3.98 o 
  12  15   0        2.81        6.59      3.62 o 
   0  16   0     1108.40      965.42     36.83 o 
   1  16   0        4.49        4.45      1.66 o 
   2  16   0      326.39      326.99      5.56 o 
   3  16   0        0.08        0.14      1.57 o 
   4  16   0      205.43      183.68      6.63 o 
   5  16   0       51.77       59.78      4.59 o 
   6  16   0       31.96       28.49      3.74 o 
   7  16   0      380.27      398.98     10.71 o 
   8  16   0        0.97       -0.29      3.44 o 
   9  16   0       50.39       54.19      6.97 o 
  10  16   0       16.86       17.73      3.82 o 
  11  16   0       12.67        9.72      3.77 o 
   1  17   0        9.97       12.81      1.86 o 
   2  17   0       48.61       61.62      2.73 o 
   3  17   0       60.54       59.20      3.30 o 
   4  17   0        6.01        6.47      3.11 o 
   5  17   0      112.03      114.25      5.81 o 
   6  17   0       30.51       32.10      4.15 o 
   7  17   0      102.83      102.18      6.03 o 
   8  17   0        0.32       -1.95      3.09 o 
   9  17   0       74.46       71.44      5.44 o 
  10  17   0       25.52       28.26      4.36 o 
   0  18   0      327.49      366.75      8.93 o 
   1  18   0      113.34      119.91      3.71 o 
   2  18   0      256.78      234.55      5.02 o 
   3  18   0      573.58      561.37     19.96 o 
   4  18   0       15.92       19.06      3.59 o 
   5  18   0        1.01       -0.01      2.92 o 
   6  18   0        3.29        1.99      3.77 o 
   7  18   0        8.19        8.44      3.55 o 
   8  18   0      141.39      130.67      6.89 o 
   9  18   0       69.28       62.39      7.60 o 
  10  18   0       23.28       30.29      4.59 o 
   1  19   0        0.03        1.25      2.17 o 
   2  19   0      193.68      205.88      5.83 o 
   3  19   0        6.60       10.65      3.11 o 
   4  19   0        0.15       -2.54      2.81 o 
   5  19   0       94.32       85.94      5.37 o 
   6  19   0       14.60       14.00      3.66 o 
   7  19   0       10.18       13.81      3.71 o 
   8  19   0        4.18        9.92      4.24 o 
   9  19   0      115.86      115.33     11.63 o 
   0  20   0       43.88       53.90      4.22 o 
   1  20   0       58.97       60.17      3.11 o 
   2  20   0       11.47       12.51      3.25 o 
   3  20   0       34.33       35.32      4.66 o 
   4  20   0       34.15       40.91      4.36 o 
   5  20   0        3.26        5.84      3.88 o 
   6  20   0       75.70       82.44      5.74 o 
   7  20   0       60.88       67.74      5.66 o 
   8  20   0        3.75        1.82      4.09 o 
   1  21   0       92.18       90.89      4.40 o 
   2  21   0        5.44        9.37      4.87 o 
   3  21   0      108.42      106.54      6.04 o 
   4  21   0      161.77      176.88      7.74 o 
   5  21   0        3.09       -1.83      3.50 o 
   6  21   0        0.54        1.34      4.61 o 
   7  21   0        9.85        8.85      3.70 o 
   0  22   0       99.63       99.44      8.17 o 
   1  22   0       33.59       37.68     10.16 o 
   2  22   0        2.58        5.07      3.44 o 
   3  22   0      219.74      233.76      8.82 o 
   4  22   0        0.87       -0.05      3.29 o 
   5  22   0      125.11      132.76      7.22 o 
   6  22   0      245.21      258.27      9.82 o 
   1  23   0       53.40       52.44      4.68 o 
   2  23   0       11.06       21.33      3.99 o 
   3  23   0       63.26       73.36      6.44 o 
   4  23   0        1.18        1.26      3.42 o 
 -15   1   1        8.57        8.47      3.33 o 
 -14   1   1      101.79      109.91      5.93 o 
 -13   1   1      197.25      210.43      7.41 o 
 -12   1   1        3.29        3.25      2.04 o 
 -11   1   1       10.63        6.97      1.85 o 
 -10   1   1      668.61      657.55      8.20 o 
  -9   1   1       10.41        7.68      2.12 o 
  -8   1   1       60.17       52.96      1.52 o 
  -7   1   1     1554.70     1610.50     10.93 o 
  -6   1   1       41.77       30.96      1.05 o 
  -5   1   1     1109.71     1179.14      7.96 o 
  -4   1   1     4033.72     4431.12     25.97 o 
  -3   1   1      650.17      744.08      5.83 o 
  -2   1   1       19.94       34.50      0.90 o 
  -1   1   1        1.39        1.38      0.48 o 
   0   1   1     2551.82     2712.13     39.29 o 
   1   1   1     2166.62     2203.26     17.69 o 
   2   1   1     1862.34     1906.36     12.69 o 
   3   1   1      110.09       88.92      1.46 o 
   4   1   1       72.81       79.43      1.37 o 
   5   1   1     1835.73     1965.90     12.68 o 
   6   1   1       38.78       35.93      1.23 o 
   7   1   1      490.04      494.56      4.74 o 
   8   1   1      585.04      574.08      5.49 o 
   9   1   1       30.97       31.46      1.62 o 
  10   1   1       89.43       83.88      2.71 o 
  11   1   1      209.51      203.52      4.69 o 
  12   1   1        0.70       -1.06      3.10 o 
  13   1   1        3.30        3.65      2.11 o 
  14   1   1       26.24       34.52      3.59 o 
  15   1   1       27.38       27.31      4.07 o 
 -15   2   1        3.44        2.38      3.07 o 
 -14   2   1        3.46        1.58      3.06 o 
 -13   2   1        0.70       -1.98      2.61 o 
 -12   2   1       57.90       55.70      3.29 o 
 -11   2   1       30.65       29.39      2.75 o 
 -10   2   1       34.37       29.88      1.86 o 
  -9   2   1     1716.15     1693.42     47.23 o 
  -8   2   1       20.38       24.50      1.47 o 
  -7   2   1       92.91       82.09      1.62 o 
  -6   2   1     2411.10     2748.79     17.06 o 
  -5   2   1        4.14       -0.46      0.64 o 
  -4   2   1      671.92      694.40      4.99 o 
  -3   2   1      253.03      290.62      4.07 o 
  -2   2   1     1256.44     1443.35     20.46 o 
  -1   2   1        0.20        0.34      0.35 o 
   0   2   1      227.81      222.06      4.28 o 
   1   2   1     3120.14     3356.75     72.06 o 
   2   2   1     2394.97     2640.00     16.82 o 
   3   2   1     3912.84     4182.39     26.91 o 
   4   2   1       73.45       72.98      1.53 o 
   5   2   1     2267.37     2461.03     17.09 o 
   6   2   1      268.12      258.57      3.44 o 
   7   2   1       47.46       51.00      1.81 o 
   8   2   1     2220.04     2269.03     18.11 o 
   9   2   1       80.41       77.54      2.50 o 
  10   2   1      117.96      116.40      3.89 o 
  11   2   1      116.63      129.78      3.87 o 
  12   2   1       95.97      108.20      3.75 o 
  13   2   1      146.13      144.93      4.40 o 
  14   2   1       64.05       67.06      4.07 o 
  15   2   1       40.54       47.72      3.90 o 
 -15   3   1      109.25      113.63      7.18 o 
 -14   3   1       76.72       82.26      5.19 o 
 -13   3   1      126.41      122.29      4.68 o 
 -12   3   1       92.01       82.96      3.81 o 
 -11   3   1      976.01      922.63     15.58 o 
 -10   3   1        0.17       -1.15      1.48 o 
  -9   3   1     1214.28     1187.93     33.77 o 
  -8   3   1      234.69      251.87      4.05 o 
  -7   3   1      402.89      384.85      6.01 o 
  -6   3   1     1367.93     1675.49     12.35 o 
  -5   3   1      511.65      540.15      4.95 o 
  -4   3   1    13714.21    15719.06    116.05 o 
  -3   3   1        0.89        2.87      0.82 o 
  -2   3   1       91.24      101.23      5.19 o 
  -1   3   1     1619.19     1773.03     14.86 o 
   0   3   1      550.78      593.30      5.52 o 
   1   3   1        2.50        0.37      0.53 o 
   2   3   1     4791.32     5428.00     33.51 o 
   3   3   1     3783.05     4133.07     44.56 o 
   4   3   1       18.30       16.81      1.07 o 
   5   3   1     7876.43     9213.43     58.12 o 
   6   3   1        0.42        3.50      1.04 o 
   7   3   1       36.46       20.70      2.39 o 
   8   3   1       13.71       16.14      2.24 o 
   9   3   1       44.83       41.73      2.11 o 
  10   3   1     1601.03     1615.13     13.80 o 
  11   3   1       66.59       58.77      2.54 o 
  12   3   1      246.98      232.60      5.24 o 
  13   3   1        0.12       -2.10      2.10 o 
  14   3   1        1.00        1.93      3.62 o 
  15   3   1       47.15       56.28      4.08 o 
 -15   4   1        0.31        1.07      3.07 o 
 -14   4   1       26.11       34.98      3.30 o 
 -13   4   1       83.61       75.83      3.97 o 
 -12   4   1       59.00       54.98      3.35 o 
 -11   4   1       31.60       33.00      3.57 o 
 -10   4   1       14.35       12.21      1.96 o 
  -9   4   1      283.89      272.99      7.10 o 
  -8   4   1      180.24      184.52      3.20 o 
  -7   4   1       29.80       31.09      1.48 o 
  -6   4   1      317.34      327.86      3.80 o 
  -5   4   1      673.44      680.64      5.90 o 
  -4   4   1      173.44      186.21      2.57 o 
  -3   4   1       56.87       47.32      1.58 o 
  -2   4   1     3288.83     3553.44     31.85 o 
  -1   4   1      431.55      439.28      3.58 o 
   0   4   1      178.10      189.99      2.59 o 
   1   4   1     1877.58     1993.51     34.29 o 
   2   4   1      166.54      170.25      1.96 o 
   3   4   1     2172.57     2433.39     19.11 o 
   4   4   1      356.83      397.29      4.46 o 
   5   4   1        7.35        4.34      1.09 o 
   6   4   1        0.70        1.67      1.02 o 
   7   4   1      479.70      512.01      5.59 o 
   8   4   1       18.66       20.41      1.67 o 
   9   4   1       75.79       73.59      3.75 o 
  10   4   1      328.52      331.19      5.11 o 
  11   4   1      161.90      152.25      3.64 o 
  12   4   1       10.55       11.92      2.37 o 
  13   4   1        5.34        2.51      2.35 o 
  14   4   1        2.97        4.30      2.59 o 
  15   4   1        4.39        3.76      2.78 o 
 -15   5   1       48.74       37.94      4.22 o 
 -14   5   1       23.52       21.55      2.97 o 
 -13   5   1      148.96      144.96      5.14 o 
 -12   5   1      218.98      223.72      5.93 o 
 -11   5   1      144.94      142.79      3.86 o 
 -10   5   1      549.13      565.43      7.63 o 
  -9   5   1      931.35      899.64     12.15 o 
  -8   5   1      356.69      331.04      5.96 o 
  -7   5   1      303.42      331.34      4.10 o 
  -6   5   1      734.85      732.84      6.58 o 
  -5   5   1      128.04      173.41      3.96 o 
  -4   5   1       42.38       49.56      1.50 o 
  -3   5   1     1757.33     1908.48     12.53 o 
  -2   5   1      646.48      619.55      7.11 o 
  -1   5   1     2105.03     2223.71     16.32 o 
   0   5   1     2669.42     2945.82     21.92 o 
   1   5   1     2538.38     2792.76     20.80 o 
   2   5   1     1455.49     1562.51     13.42 o 
   3   5   1     2500.30     2810.14     16.73 o 
   4   5   1     1817.10     2088.30     17.87 o 
   5   5   1       25.55       29.75      1.37 o 
   6   5   1      135.89      168.91      2.81 o 
   7   5   1       15.72       17.14      1.44 o 
   8   5   1       55.14       52.76      3.25 o 
   9   5   1       40.61       36.87      2.06 o 
  10   5   1      336.10      321.72      5.04 o 
  11   5   1      153.08      140.15      3.50 o 
  12   5   1       32.66       35.66      3.42 o 
  13   5   1      172.71      172.17      5.63 o 
  14   5   1       16.65       16.26      3.91 o 
 -15   6   1       57.49       56.49      6.27 o 
 -14   6   1       33.60       33.88      3.36 o 
 -13   6   1      126.25      113.82      4.71 o 
 -12   6   1       52.21       58.05      3.54 o 
 -11   6   1       22.75       16.44      2.09 o 
 -10   6   1      485.28      469.75      6.92 o 
  -9   6   1       44.10       34.86      2.26 o 
  -8   6   1      210.22      183.13      3.80 o 
  -7   6   1        2.02       -0.52      1.19 o 
  -6   6   1      713.88      835.02      7.29 o 
  -5   6   1       66.71       83.74      1.96 o 
  -4   6   1     3882.95     4491.43     46.74 o 
  -3   6   1      897.64      913.43      6.96 o 
  -2   6   1     1504.06     1670.13     11.63 o 
  -1   6   1     3082.21     3274.23     32.82 o 
   0   6   1     1118.40     1100.98      9.27 o 
   1   6   1      555.32      633.93      6.08 o 
   2   6   1       24.83       29.22      1.03 o 
   3   6   1      266.53      290.45      3.10 o 
   4   6   1       11.59       12.51      1.27 o 
   5   6   1     1054.86     1273.80     17.25 o 
   6   6   1      246.82      235.95      2.91 o 
   7   6   1      513.41      551.42      7.68 o 
   8   6   1      568.29      542.54     22.68 o 
   9   6   1     1368.42     1323.68     18.00 o 
  10   6   1       42.95       52.63      2.43 o 
  11   6   1       17.89       22.89      2.02 o 
  12   6   1      172.74      153.80      6.53 o 
  13   6   1       45.73       45.95      3.46 o 
  14   6   1       12.31       10.82      2.78 o 
 -14   7   1        5.31        7.88      2.62 o 
 -13   7   1       12.81        7.61      2.58 o 
 -12   7   1       10.08       10.44      2.75 o 
 -11   7   1      100.38       98.96      3.48 o 
 -10   7   1      502.85      523.95      7.49 o 
  -9   7   1       68.52       74.53      5.75 o 
  -8   7   1       22.10       21.06      1.82 o 
  -7   7   1      100.48       98.05      2.27 o 
  -6   7   1      287.77      292.87      3.69 o 
  -5   7   1      551.45      525.18      5.68 o 
  -4   7   1       18.09       22.15      0.76 o 
  -3   7   1      673.12      682.14      6.82 o 
  -2   7   1       85.55      106.68      1.85 o 
  -1   7   1     3097.97     3475.97     28.69 o 
   0   7   1       24.31       17.86      1.62 o 
   1   7   1     1841.75     1994.76     19.33 o 
   2   7   1     3074.60     3372.81     25.33 o 
   3   7   1        0.52        2.51      0.74 o 
   4   7   1        0.41       -0.70      0.70 o 
   5   7   1       13.42       10.60      0.94 o 
   6   7   1      710.22      726.89      7.01 o 
   7   7   1       91.93       86.41      2.33 o 
   8   7   1        4.25        4.62      1.48 o 
   9   7   1       88.96       91.93      3.45 o 
  10   7   1       12.36       12.73      1.83 o 
  11   7   1      166.68      165.75      4.41 o 
  12   7   1       67.84       69.31      3.27 o 
  13   7   1       76.54       78.64      4.81 o 
  14   7   1        3.30        5.99      3.34 o 
 -14   8   1       61.12       60.57      4.04 o 
 -13   8   1       51.01       48.33      3.52 o 
 -12   8   1       47.89       48.69      2.91 o 
 -11   8   1        2.73        1.81      1.85 o 
 -10   8   1      148.48      145.41      4.44 o 
  -9   8   1       11.78        8.04      1.85 o 
  -8   8   1      792.46      770.61     24.38 o 
  -7   8   1     1278.10     1237.45     13.19 o 
  -6   8   1       22.64       26.91      2.57 o 
  -5   8   1     1141.93     1196.42     14.81 o 
  -4   8   1       26.06       26.00      1.61 o 
  -3   8   1     3958.65     4335.21     28.43 o 
  -2   8   1     1687.29     1858.46     13.15 o 
  -1   8   1      296.63      300.26      3.83 o 
   0   8   1     1482.51     1634.15     13.47 o 
   1   8   1     5053.41     5553.18     44.63 o 
   2   8   1      174.49      202.21      4.54 o 
   3   8   1      446.63      413.81      4.13 o 
   4   8   1     5237.90     5657.10     42.91 o 
   5   8   1       13.89       11.61      0.95 o 
   6   8   1      323.55      300.28      3.47 o 
   7   8   1      553.94      573.52     11.19 o 
   8   8   1      258.77      257.56      6.96 o 
   9   8   1       23.61       21.62      1.90 o 
  10   8   1        0.22        0.41      1.81 o 
  11   8   1       37.37       41.92      3.05 o 
  12   8   1       12.63       10.84      6.29 o 
  13   8   1       29.93       30.79      4.03 o 
  14   8   1       70.53       75.90     10.11 o 
 -14   9   1      174.96      183.84      6.28 o 
 -13   9   1       37.74       35.38      3.55 o 
 -12   9   1       23.93       23.32      2.47 o 
 -11   9   1        0.60       -1.56      1.77 o 
 -10   9   1        0.99        2.25      1.83 o 
  -9   9   1       15.30       12.02      2.02 o 
  -8   9   1       63.50       70.17      2.77 o 
  -7   9   1      340.21      325.15      7.73 o 
  -6   9   1     2505.48     2572.76     56.00 o 
  -5   9   1     2156.17     2129.23     26.97 o 
  -4   9   1      712.54      666.62      5.90 o 
  -3   9   1     3817.61     4002.47     26.55 o 
  -2   9   1        2.10        3.43      1.19 o 
  -1   9   1     1966.41     2327.61     18.42 o 
   0   9   1     4265.97     4869.57     35.92 o 
   1   9   1      968.03     1185.51     10.67 o 
   2   9   1      896.21     1017.79      9.55 o 
   3   9   1       67.70       46.06      1.33 o 
   4   9   1      177.09      185.21      4.80 o 
   5   9   1      318.25      283.24      3.17 o 
   6   9   1     1594.18     1616.29     17.56 o 
   7   9   1     1455.15     1418.05     19.40 o 
   8   9   1      472.30      476.12      5.93 o 
   9   9   1       70.56       82.21      2.81 o 
  10   9   1       42.10       39.14      3.08 o 
  11   9   1        1.64        1.55      2.20 o 
  12   9   1        6.39        1.89      2.42 o 
  13   9   1       23.49       25.36      3.24 o 
  14   9   1        2.19        5.52      4.45 o 
 -14  10   1        0.37       -3.26      3.26 o 
 -13  10   1       67.93       67.33      4.49 o 
 -12  10   1        7.32        5.14      2.21 o 
 -11  10   1       23.52       21.06      2.35 o 
 -10  10   1        0.53       -0.52      1.86 o 
  -9  10   1       32.43       32.87      2.48 o 
  -8  10   1      963.11      940.35     16.56 o 
  -7  10   1      906.82      906.51     10.04 o 
  -6  10   1       91.69       98.13      3.51 o 
  -5  10   1      428.61      411.20      4.97 o 
  -4  10   1       88.82       97.06      1.97 o 
  -3  10   1      875.88      929.45      7.92 o 
  -2  10   1      306.12      322.08      4.33 o 
  -1  10   1      145.37      121.67      2.60 o 
   0  10   1      299.29      309.69      4.31 o 
   1  10   1      949.96      983.17      9.74 o 
   2  10   1       10.01        2.78      1.48 o 
   3  10   1      580.23      534.57      5.17 o 
   4  10   1     2441.90     2554.20     20.87 o 
   5  10   1      381.15      389.30      4.41 o 
   6  10   1      315.92      301.86     12.61 o 
   7  10   1      174.56      165.30      3.66 o 
   8  10   1       65.86       63.91      3.25 o 
   9  10   1      217.72      205.40     15.77 o 
  10  10   1        2.74        3.72      2.23 o 
  11  10   1        6.50        7.46      2.47 o 
  12  10   1        0.77       -0.20      2.46 o 
  13  10   1       91.95      102.81      6.75 o 
 -13  11   1        1.93       -0.74      2.72 o 
 -12  11   1       92.52       98.44      6.31 o 
 -11  11   1      215.19      209.04      8.50 o 
 -10  11   1      280.28      263.57      5.47 o 
  -9  11   1        3.04        2.79      3.36 o 
  -8  11   1      299.93      296.57      5.44 o 
  -7  11   1      320.22      280.27      7.03 o 
  -6  11   1      239.34      220.30      5.27 o 
  -5  11   1     1080.59     1123.42     13.11 o 
  -4  11   1     1040.98     1046.69     10.07 o 
  -3  11   1      348.37      331.81      4.53 o 
  -2  11   1       37.19       38.31      1.71 o 
  -1  11   1      826.00      823.68      8.44 o 
   0  11   1      288.00      304.93      4.46 o 
   1  11   1      380.77      390.01      5.21 o 
   2  11   1      854.98      867.80      8.93 o 
   3  11   1      285.66      289.38      4.54 o 
   4  11   1      118.29      116.74      2.92 o 
   5  11   1      802.36      776.04      8.58 o 
   6  11   1     1420.97     1421.91     13.00 o 
   7  11   1      104.29       97.43      3.68 o 
   8  11   1        9.87        7.09      2.33 o 
   9  11   1      163.85      151.26      6.55 o 
  10  11   1        4.02        0.85      3.88 o 
  11  11   1       32.43       31.82      4.26 o 
  12  11   1      111.70      119.57      7.91 o 
  13  11   1       87.49       87.81      6.11 o 
 -13  12   1      152.38      151.57      5.88 o 
 -12  12   1      121.94      108.01      5.04 o 
 -11  12   1       15.41       24.25      3.32 o 
 -10  12   1       43.88       39.86      3.24 o 
  -9  12   1       16.22       22.63      2.23 o 
  -8  12   1        1.61        3.38      1.88 o 
  -7  12   1       26.56       22.92      2.11 o 
  -6  12   1        5.03       -1.94      1.94 o 
  -5  12   1       78.30       73.59      3.70 o 
  -4  12   1       20.74       26.51      2.75 o 
  -3  12   1      421.29      427.39      5.56 o 
  -2  12   1     3109.07     3173.82     29.67 o 
  -1  12   1     1294.64     1343.68     12.44 o 
   0  12   1      522.57      542.84      6.60 o 
   1  12   1      758.96      732.36      8.13 o 
   2  12   1      285.21      281.79      5.01 o 
   3  12   1      636.45      630.18      9.59 o 
   4  12   1      200.09      203.57      3.90 o 
   5  12   1       98.81       75.59      2.75 o 
   6  12   1      447.47      425.76      5.90 o 
   7  12   1       96.85       94.60      4.01 o 
   8  12   1       63.23       49.72      7.91 o 
   9  12   1       75.66       77.67      4.85 o 
  10  12   1      355.49      373.09     10.19 o 
  11  12   1      297.51      293.95      9.48 o 
  12  12   1       67.27       68.12      5.45 o 
  13  12   1        0.01        0.71      3.81 o 
 -13  13   1        7.50        3.42      2.91 o 
 -12  13   1      207.41      218.98      6.86 o 
 -11  13   1      368.93      369.11      8.53 o 
 -10  13   1      278.78      258.07      8.52 o 
  -9  13   1      107.58      125.86      5.06 o 
  -8  13   1      179.24      176.07      5.24 o 
  -7  13   1      105.04       80.22      2.99 o 
  -6  13   1       52.02       41.79      2.73 o 
  -5  13   1      148.10      139.63      5.52 o 
  -4  13   1      794.16      766.64     10.01 o 
  -3  13   1        0.33       -1.72      1.72 o 
  -2  13   1      828.83      840.73      9.01 o 
  -1  13   1      104.38      111.65      2.95 o 
   0  13   1     2492.38     2462.64     20.56 o 
   1  13   1      720.16      679.80      7.95 o 
   2  13   1      692.04      696.69      8.12 o 
   3  13   1     1932.32     1956.57     29.13 o 
   4  13   1       39.53       33.77      2.98 o 
   5  13   1       53.31       59.68      9.69 o 
   6  13   1        0.25       -1.49      1.49 o 
   7  13   1        0.53        2.78      2.82 o 
   8  13   1       20.43       10.68      3.14 o 
   9  13   1        9.52       10.84      3.22 o 
  10  13   1        6.25        7.33      3.37 o 
  11  13   1       40.95       35.35      4.59 o 
  12  13   1      241.32      261.34      9.48 o 
 -12  14   1        7.14        5.23      2.90 o 
 -11  14   1       96.98      101.06      6.51 o 
 -10  14   1        3.30       -1.79      2.49 o 
  -9  14   1      189.34      185.55     11.85 o 
  -8  14   1       44.46       42.47      4.33 o 
  -7  14   1        1.64        2.90      2.70 o 
  -6  14   1      805.05      805.76     25.62 o 
  -5  14   1       35.49       42.19      3.98 o 
  -4  14   1     1276.70     1334.71     19.82 o 
  -3  14   1        9.71        7.68      2.51 o 
  -2  14   1      756.95      701.76     14.06 o 
  -1  14   1      223.07      207.32      5.96 o 
   0  14   1        9.56        3.33      2.20 o 
   1  14   1      308.44      305.06      5.09 o 
   2  14   1      485.10      462.22      7.46 o 
   3  14   1       95.80      100.63      3.27 o 
   4  14   1        0.13        0.08      1.69 o 
   5  14   1     1269.03     1316.08     23.50 o 
   6  14   1       11.96       11.01      1.81 o 
   7  14   1      196.80      193.74     13.52 o 
   8  14   1        7.11       11.58      3.33 o 
   9  14   1      127.93      132.81      6.97 o 
  10  14   1      316.49      321.94      9.93 o 
  11  14   1        6.50        2.07      3.63 o 
  12  14   1        0.08       -0.44      5.40 o 
 -12  15   1        0.24        1.86      3.05 o 
 -11  15   1        3.05        0.25      2.55 o 
 -10  15   1       32.11       23.30      3.13 o 
  -9  15   1       94.79       92.40      7.96 o 
  -8  15   1        7.15        6.88      3.32 o 
  -7  15   1      278.88      254.36      8.37 o 
  -6  15   1      290.89      290.62      8.56 o 
  -5  15   1      302.40      311.52      8.71 o 
  -4  15   1      487.49      437.88     10.26 o 
  -3  15   1       84.01       85.49      3.58 o 
  -2  15   1       19.88       27.25      2.11 o 
  -1  15   1      723.05      662.88     17.54 o 
   0  15   1      635.59      623.75      7.92 o 
   1  15   1      127.54      125.50      3.40 o 
   2  15   1      163.43      160.88      3.89 o 
   3  15   1       78.43       64.12      2.85 o 
   4  15   1        0.07       -1.13      2.00 o 
   5  15   1       72.04       65.60      5.73 o 
   6  15   1      107.74      109.17      5.59 o 
   7  15   1      181.75      163.66      6.78 o 
   8  15   1      307.41      287.75      9.11 o 
   9  15   1       65.93       64.65      6.23 o 
  10  15   1       12.10        9.33      3.47 o 
  11  15   1       22.32       18.17      5.82 o 
 -11  16   1        1.84        5.21      3.54 o 
 -10  16   1       36.92       33.82      4.33 o 
  -9  16   1      149.20      132.83      6.70 o 
  -8  16   1      123.93      108.14      6.19 o 
  -7  16   1       83.13       86.10      5.54 o 
  -6  16   1      151.77      147.73      6.44 o 
  -5  16   1       99.07       93.09      5.25 o 
  -4  16   1        0.01       -2.15      2.63 o 
  -3  16   1        8.57        6.18      1.95 o 
  -2  16   1       20.86       16.97      2.74 o 
  -1  16   1        4.41        9.45      2.16 o 
   0  16   1       19.74       17.69      2.06 o 
   1  16   1       52.50       54.93      3.12 o 
   2  16   1      196.50      186.74      4.82 o 
   3  16   1      139.65      129.86      3.62 o 
   4  16   1      450.18      444.04      8.09 o 
   5  16   1      465.62      455.23      8.32 o 
   6  16   1       84.95       93.61      5.40 o 
   7  16   1       21.13       16.16      3.80 o 
   8  16   1       10.60        9.48      3.56 o 
   9  16   1        0.64       -3.51      4.19 o 
  10  16   1        2.10       -0.98      3.18 o 
  11  16   1        4.29        5.28      3.74 o 
 -10  17   1        0.09        0.73      3.50 o 
  -9  17   1        4.05        2.63      3.43 o 
  -8  17   1        0.21       -1.62      3.11 o 
  -7  17   1       84.32       80.10      5.48 o 
  -6  17   1      284.50      293.46      9.22 o 
  -5  17   1      199.07      197.55      7.37 o 
  -4  17   1      224.07      251.05     14.15 o 
  -3  17   1      133.57      147.23     13.83 o 
  -2  17   1      130.78      103.58      3.98 o 
  -1  17   1      189.79      167.46      4.08 o 
   0  17   1       64.38       51.86      3.65 o 
   1  17   1      125.01      104.78      3.43 o 
   2  17   1       14.49       10.26      2.31 o 
   3  17   1       20.45       16.57      2.08 o 
   4  17   1       80.44       80.86      3.82 o 
   5  17   1      130.37      128.11     10.90 o 
   6  17   1       88.33       93.22      5.52 o 
   7  17   1      205.04      195.48      7.81 o 
   8  17   1       79.86       79.32      6.86 o 
   9  17   1       15.81       19.88      3.89 o 
  10  17   1        7.22        3.41      3.32 o 
 -10  18   1        5.23        5.65      4.00 o 
  -9  18   1        2.88        5.13      3.52 o 
  -8  18   1       34.82       37.75      4.55 o 
  -7  18   1       75.51       75.08      5.45 o 
  -6  18   1       12.78       11.27      3.56 o 
  -5  18   1       60.98       59.65      5.87 o 
  -4  18   1       22.56       23.88      3.59 o 
  -3  18   1      196.42      198.96     15.51 o 
  -2  18   1        6.85        4.23      3.62 o 
  -1  18   1      174.22      157.28      5.73 o 
   0  18   1      167.50      162.17      4.90 o 
   1  18   1      179.68      160.91      4.28 o 
   2  18   1        0.14       -1.23      1.84 o 
   3  18   1        4.90       10.28      2.60 o 
   4  18   1      239.22      257.41     12.68 o 
   5  18   1       33.14       28.91      3.70 o 
   6  18   1        3.73       -2.08      2.89 o 
   7  18   1        5.54        1.03      3.25 o 
   8  18   1       73.21       70.44      5.52 o 
   9  18   1       19.98       23.06      4.10 o 
  -9  19   1       63.37       58.84      5.82 o 
  -8  19   1        6.36        2.09      3.31 o 
  -7  19   1      118.99      123.71     16.03 o 
  -6  19   1        8.04        8.48      3.41 o 
  -5  19   1       93.37       97.44      5.78 o 
  -4  19   1      170.54      148.44      6.76 o 
  -3  19   1       10.33       11.79      3.11 o 
  -2  19   1        1.78        4.37      3.13 o 
  -1  19   1      496.23      479.56     11.00 o 
   0  19   1        0.02       -1.26      1.87 o 
   1  19   1      144.76      145.97      4.28 o 
   2  19   1      429.12      430.07      7.26 o 
   3  19   1       38.96       32.73      4.14 o 
   4  19   1       71.85       67.29      7.34 o 
   5  19   1       82.22       73.73      7.96 o 
   6  19   1      122.11      129.95      6.51 o 
   7  19   1        0.02        0.84      3.37 o 
   8  19   1        6.04        4.51      3.37 o 
   9  19   1        2.58        3.87      3.59 o 
  -8  20   1       94.16      100.07      6.55 o 
  -7  20   1       76.74       82.86      6.03 o 
  -6  20   1       68.90       71.44      7.07 o 
  -5  20   1       50.41       51.55      4.70 o 
  -4  20   1       96.33       92.23      8.12 o 
  -3  20   1      220.39      218.22     15.93 o 
  -2  20   1        2.60        1.34      2.85 o 
  -1  20   1      127.35      136.12      4.91 o 
   0  20   1      145.39      145.51      5.06 o 
   1  20   1       13.99       13.63      2.33 o 
   2  20   1       71.83       78.53      4.02 o 
   3  20   1       51.72       52.88      4.59 o 
   4  20   1       61.04       57.14      4.73 o 
   5  20   1       24.01       26.43      3.82 o 
   6  20   1      127.99      144.83      9.48 o 
   7  20   1       16.57       16.56      4.03 o 
   8  20   1        1.53       -0.44      3.22 o 
  -7  21   1        5.63        6.42      4.66 o 
  -6  21   1        5.72        5.99      3.63 o 
  -5  21   1        9.60       21.70      4.29 o 
  -4  21   1       54.74       56.20      5.24 o 
  -3  21   1       23.21       20.52      3.83 o 
  -2  21   1       23.53       28.35      3.98 o 
  -1  21   1      226.72      251.26      8.44 o 
   0  21   1       25.64       32.10      3.16 o 
   1  21   1        2.35       -0.66      2.18 o 
   2  21   1      205.71      207.30      8.17 o 
   3  21   1        0.05       -0.84      3.11 o 
   4  21   1        0.19        0.60      3.54 o 
   5  21   1       54.80       63.43      5.36 o 
   6  21   1        0.52        2.44      3.37 o 
   7  21   1        0.47        2.81      3.33 o 
  -6  22   1       12.87       16.06      4.37 o 
  -5  22   1       17.27       19.08      4.45 o 
  -4  22   1        0.31        1.80      3.56 o 
  -3  22   1       31.47       35.76      4.50 o 
  -2  22   1       42.55       53.31      4.92 o 
  -1  22   1        1.56        2.89      3.25 o 
   0  22   1       13.67        9.95      2.76 o 
   1  22   1       76.19       79.60      6.39 o 
   2  22   1        5.47       15.68      3.74 o 
   3  22   1        2.30        2.86      3.82 o 
   4  22   1       53.52       44.61      4.88 o 
   5  22   1        0.08       -2.36      3.28 o 
  -4  23   1        3.67        3.41      6.44 o 
  -3  23   1        5.06        7.94      8.12 o 
  -2  23   1       80.51      100.95      6.11 o 
  -1  23   1       48.77       58.86      5.07 o 
   0  23   1        0.64       -1.75      3.18 o 
   1  23   1       11.19       19.60      5.34 o 
   2  23   1       31.79       31.96      6.50 o 
   3  23   1       48.70       60.84      5.25 o 
 -15   0   2      143.21      168.18     10.48 o 
 -14   0   2        6.99        4.19      4.92 o 
 -13   0   2      207.04      214.81     10.79 o 
 -12   0   2      167.56      175.20      9.22 o 
 -11   0   2       10.03       16.66      4.51 o 
 -10   0   2      285.74      255.34      6.61 o 
  -9   0   2      745.55      697.45     25.62 o 
  -8   0   2     1432.67     1478.23     14.90 o 
  -7   0   2        0.21       -0.22      1.22 o 
  -6   0   2      255.62      261.28      4.07 o 
  -5   0   2     2728.00     3089.47     26.63 o 
  -4   0   2     3587.39     4007.27     40.97 o 
  -3   0   2      128.06      122.92      3.35 o 
  -2   0   2     4236.88     4817.35     68.53 o 
   0   0   2     4261.49     4581.05     43.77 o 
   1   0   2   112823.28   104780.11   1446.37 o 
   2   0   2      224.54      174.26      5.55 o 
   3   0   2       97.96       70.31      3.56 o 
   4   0   2       36.16       26.41      2.93 o 
   5   0   2     2425.88     2584.24     28.63 o 
   6   0   2        0.09        0.90      1.25 o 
   7   0   2      130.21      138.08      3.55 o 
   8   0   2      555.29      556.13     10.21 o 
   9   0   2      476.31      436.68      9.29 o 
  10   0   2        1.49       -3.76      8.28 o 
  11   0   2       67.57       54.62      4.61 o 
  12   0   2      171.28      167.78      7.34 o 
  13   0   2       12.40       13.57      5.29 o 
  14   0   2        7.04        4.26      3.37 o 
 -15   1   2        0.12       -2.95      2.95 o 
 -14   1   2      219.76      225.68     17.39 o 
 -13   1   2      261.80      290.14     11.63 o 
 -12   1   2       80.68       78.45      4.74 o 
 -11   1   2      637.23      666.69     10.00 o 
 -10   1   2      338.90      325.33      5.94 o 
  -9   1   2        0.97        0.57      2.64 o 
  -8   1   2        8.42        8.35      1.10 o 
  -7   1   2       68.19       75.06      1.65 o 
  -6   1   2      131.82       91.54      1.64 o 
  -5   1   2        7.32        9.11      1.55 o 
  -4   1   2      502.78      500.90      4.80 o 
  -3   1   2     1010.86     1176.14     10.85 o 
  -2   1   2     8203.87     8717.39     70.67 o 
  -1   1   2    14629.40    16160.88    124.83 o 
   0   1   2     6841.01     7287.49    121.45 o 
   1   1   2     8429.94     8994.83     69.53 o 
   2   1   2     2509.91     2664.81     59.26 o 
   3   1   2      205.03      189.27      3.32 o 
   4   1   2      402.64      398.79      4.67 o 
   5   1   2      308.58      315.21      3.83 o 
   6   1   2      118.09       90.32      2.16 o 
   7   1   2      148.84      153.91      2.98 o 
   8   1   2      529.73      528.22      6.17 o 
   9   1   2      208.88      187.10      6.43 o 
  10   1   2      594.83      604.27      7.26 o 
  11   1   2      339.35      325.21      6.72 o 
  12   1   2       24.28       22.31      2.48 o 
  13   1   2      198.90      213.95      6.74 o 
  14   1   2       20.92       25.30      2.95 o 
 -15   2   2       53.27       43.87      4.55 o 
 -14   2   2       45.82       42.56      4.45 o 
 -13   2   2       76.53       87.81      5.22 o 
 -12   2   2      138.15      129.55      5.78 o 
 -11   2   2       15.61       11.76      2.79 o 
 -10   2   2       34.59       40.06      2.78 o 
  -9   2   2     1145.13     1153.66     14.43 o 
  -8   2   2      866.12      885.44      9.45 o 
  -7   2   2       30.23       22.09      1.12 o 
  -6   2   2      205.27      198.21      3.05 o 
  -5   2   2     1948.53     2097.25     14.47 o 
  -4   2   2     3079.30     3338.87     21.95 o 
  -3   2   2       11.74       11.52      0.80 o 
  -2   2   2      247.10      247.99      2.53 o 
  -1   2   2      764.72      852.78      8.28 o 
   0   2   2      231.01      193.72      3.59 o 
   1   2   2      103.98      105.41      1.93 o 
   2   2   2      785.31      755.59      7.99 o 
   3   2   2      854.73      866.64      9.21 o 
   4   2   2      171.82      157.10      2.74 o 
   5   2   2      145.39      148.47      2.92 o 
   6   2   2      133.88      126.54      2.62 o 
   7   2   2      177.32      173.55      3.20 o 
   8   2   2      949.16      949.08      9.02 o 
   9   2   2      757.52      774.61     10.85 o 
  10   2   2       73.96       71.43      2.80 o 
  11   2   2       54.35       58.46      3.04 o 
  12   2   2       21.21       23.98      2.53 o 
  13   2   2       60.06       72.82      4.36 o 
  14   2   2       35.33       36.08      3.18 o 
 -15   3   2       29.75       38.23      8.12 o 
 -14   3   2        5.89        6.03      4.40 o 
 -13   3   2        5.60        4.67      2.96 o 
 -12   3   2       23.82       26.69      2.85 o 
 -11   3   2        8.87       12.40      2.34 o 
 -10   3   2       96.07      103.77      3.21 o 
  -9   3   2      814.01      802.07     14.22 o 
  -8   3   2     2539.30     2590.91     18.70 o 
  -7   3   2     1071.84     1060.31      7.83 o 
  -6   3   2     3187.96     3608.56     24.00 o 
  -5   3   2     2877.41     3095.92     20.68 o 
  -4   3   2      130.40      159.75      3.08 o 
  -3   3   2        1.83        2.33      0.89 o 
  -2   3   2      353.52      366.80      4.27 o 
  -1   3   2       64.21       63.77      1.60 o 
   0   3   2     2567.94     2741.02     32.68 o 
   1   3   2      422.56      414.55      5.08 o 
   2   3   2      279.85      280.59      3.42 o 
   3   3   2      812.83      810.00      8.84 o 
   4   3   2      147.97      103.89      2.28 o 
   5   3   2     3961.17     4176.67     31.17 o 
   6   3   2     3995.98     4247.01     28.67 o 
   7   3   2      155.73      147.31      2.98 o 
   8   3   2      499.29      498.78      6.01 o 
   9   3   2      178.38      161.42      4.93 o 
  10   3   2      398.04      409.88      5.89 o 
  11   3   2       17.59       18.07      2.25 o 
  12   3   2       23.65       24.94      2.58 o 
  13   3   2       16.85       18.39      2.59 o 
  14   3   2       92.42       94.19      4.71 o 
 -15   4   2       51.87       58.29      5.66 o 
 -14   4   2      171.71      186.12     11.79 o 
 -13   4   2      176.04      162.98      5.34 o 
 -12   4   2       16.37       17.93      2.70 o 
 -11   4   2       16.59       14.90      2.37 o 
 -10   4   2       73.74       66.27      2.80 o 
  -9   4   2      356.31      330.95      5.34 o 
  -8   4   2        3.21        3.09      1.64 o 
  -7   4   2      303.39      298.48      3.82 o 
  -6   4   2       63.36       48.87      1.49 o 
  -5   4   2     1429.31     1447.92     12.03 o 
  -4   4   2     1658.46     1763.42     17.58 o 
  -3   4   2      576.95      560.13      7.74 o 
  -2   4   2      880.56      821.95      7.08 o 
  -1   4   2      122.61      112.76      2.86 o 
   0   4   2        8.60        7.95      0.91 o 
   1   4   2     1413.20     1446.64     11.78 o 
   2   4   2      516.72      436.66      5.81 o 
   3   4   2      223.08      248.78      3.42 o 
   4   4   2      767.29      811.75      8.70 o 
   5   4   2       10.98       11.62      3.46 o 
   6   4   2      379.63      390.41      5.91 o 
   7   4   2      157.46      146.27      2.98 o 
   8   4   2      468.58      422.13      9.19 o 
   9   4   2      301.98      282.83      4.61 o 
  10   4   2       13.45       14.25      1.94 o 
  11   4   2       20.25       23.96      2.18 o 
  12   4   2       31.29       39.75      3.74 o 
  13   4   2       45.88       44.09      3.14 o 
  14   4   2       91.83       85.60      4.57 o 
 -15   5   2        0.00       -1.78      3.25 o 
 -14   5   2        1.03       -1.66      3.30 o 
 -13   5   2        1.01       -2.21      2.21 o 
 -12   5   2       14.67       22.62      2.72 o 
 -11   5   2        1.36       -0.53      1.62 o 
 -10   5   2       29.81       33.81      2.70 o 
  -9   5   2       19.35       17.07      1.94 o 
  -8   5   2      268.85      229.07      4.28 o 
  -7   5   2     2372.06     2501.37     20.52 o 
  -6   5   2       11.24       14.47      2.11 o 
  -5   5   2      703.90      655.84      9.17 o 
  -4   5   2     3603.98     4048.21     34.78 o 
  -3   5   2     2110.26     2210.34     24.49 o 
  -2   5   2       23.33       19.22      0.79 o 
  -1   5   2        1.77        3.09      0.62 o 
   0   5   2     5147.39     5610.18    119.68 o 
   1   5   2      640.06      616.61      6.11 o 
   2   5   2       96.03       72.02      1.84 o 
   3   5   2        4.60        8.39      1.73 o 
   4   5   2     5526.73     5916.34     42.78 o 
   5   5   2      631.48      566.17      6.30 o 
   6   5   2        0.04        4.49      1.40 o 
   7   5   2      548.21      546.78      6.80 o 
   8   5   2       12.41       14.90      1.64 o 
   9   5   2       75.36       70.56      2.76 o 
  10   5   2        0.05        2.78      2.00 o 
  11   5   2       28.53       30.12      2.25 o 
  12   5   2       12.82       15.95      2.41 o 
  13   5   2       16.24       21.71      3.02 o 
  14   5   2       11.72       14.25      3.02 o 
 -15   6   2        9.00        7.40      3.44 o 
 -14   6   2       21.40       22.36      4.30 o 
 -13   6   2       15.10       15.77      2.75 o 
 -12   6   2      174.86      167.11      5.30 o 
 -11   6   2        4.58        1.27      1.77 o 
 -10   6   2        9.46       14.39      1.94 o 
  -9   6   2      305.86      271.12      5.02 o 
  -8   6   2       41.04       26.97      1.98 o 
  -7   6   2      276.84      235.96      4.20 o 
  -6   6   2      591.37      640.47      8.37 o 
  -5   6   2      424.75      365.39      5.64 o 
  -4   6   2      686.76      851.97     15.33 o 
  -3   6   2     1475.87     1544.39     14.92 o 
  -2   6   2      448.82      417.83      3.89 o 
  -1   6   2     2074.18     2086.05     23.21 o 
   0   6   2       21.98       20.66      1.33 o 
   1   6   2       20.61       20.01      1.23 o 
   2   6   2     2362.82     2447.04     19.20 o 
   3   6   2      659.28      693.82      6.16 o 
   4   6   2      679.86      835.83      6.40 o 
   5   6   2        2.42        3.06      1.40 o 
   6   6   2     1417.36     1485.05     13.30 o 
   7   6   2      282.17      268.80      4.53 o 
   8   6   2        7.83        5.46      2.07 o 
   9   6   2       90.44       82.45      2.80 o 
  10   6   2       86.92       77.53      4.01 o 
  11   6   2       62.75       63.77      2.99 o 
  12   6   2       74.86       74.22      3.09 o 
  13   6   2        3.89        9.85      5.24 o 
  14   6   2       28.68       33.53      6.50 o 
 -14   7   2      112.84      112.80      4.98 o 
 -13   7   2       72.17       83.76      4.23 o 
 -12   7   2      240.74      250.14      7.57 o 
 -11   7   2       91.44       92.31      3.39 o 
 -10   7   2      191.96      203.43      5.87 o 
  -9   7   2      619.65      578.04      7.71 o 
  -8   7   2      126.02      118.47      3.27 o 
  -7   7   2       33.60       37.85      2.32 o 
  -6   7   2       43.57       32.88      3.04 o 
  -5   7   2        0.48       -1.24      1.31 o 
  -4   7   2      203.75      163.08      3.53 o 
  -3   7   2     2019.05     2092.23     16.62 o 
  -2   7   2     3253.65     3595.98     23.76 o 
  -1   7   2     2518.84     2558.68     32.32 o 
   0   7   2     1473.65     1439.11     14.84 o 
   1   7   2     1024.72     1045.09      9.54 o 
   2   7   2     1749.18     1884.87     15.51 o 
   3   7   2      370.57      330.07      5.13 o 
   4   7   2        5.26        8.61      1.11 o 
   5   7   2        7.90        7.94      1.03 o 
   6   7   2       71.84       68.98      1.95 o 
   7   7   2      147.15      155.11      3.87 o 
   8   7   2      582.36      553.27      7.25 o 
   9   7   2      643.55      600.59     19.62 o 
  10   7   2      152.59      159.52      5.44 o 
  11   7   2      189.62      190.02      7.57 o 
  12   7   2       63.77       60.53      4.77 o 
  13   7   2       50.39       58.99      7.44 o 
  14   7   2       59.32       68.22      8.07 o 
 -14   8   2       20.78       26.87      3.49 o 
 -13   8   2       15.37       10.47      2.69 o 
 -12   8   2       70.13       78.50      3.38 o 
 -11   8   2        1.39        1.98      1.79 o 
 -10   8   2      238.04      231.57      6.87 o 
  -9   8   2      416.47      393.29      6.32 o 
  -8   8   2      124.00      120.78      3.40 o 
  -7   8   2        1.39        3.72      1.85 o 
  -6   8   2       18.95       23.85      2.03 o 
  -5   8   2       10.99       10.53      1.57 o 
  -4   8   2        5.86        8.30      1.14 o 
  -3   8   2      316.14      304.58      3.33 o 
  -2   8   2        0.06       -0.21      1.04 o 
  -1   8   2      979.19     1059.30      8.24 o 
   0   8   2        8.82        5.61      1.21 o 
   1   8   2     2862.77     3154.04     24.33 o 
   2   8   2      283.97      263.23      4.13 o 
   3   8   2        8.60        7.94      1.20 o 
   4   8   2       32.47       35.01      2.33 o 
   5   8   2       20.64       21.87      1.16 o 
   6   8   2        3.94        2.09      1.74 o 
   7   8   2        1.72        1.51      1.59 o 
   8   8   2       19.72       22.06      2.04 o 
   9   8   2      254.60      240.73      6.29 o 
  10   8   2       16.15       18.35      4.00 o 
  11   8   2       50.88       40.53      3.35 o 
  12   8   2        2.79        2.72      3.18 o 
  13   8   2       34.18       47.68      6.92 o 
 -14   9   2       12.32       12.73      3.45 o 
 -13   9   2       74.81       82.22      4.36 o 
 -12   9   2       24.67       29.61      3.16 o 
 -11   9   2       47.50       47.63      2.81 o 
 -10   9   2       22.75       22.21      2.34 o 
  -9   9   2      157.24      155.11      4.01 o 
  -8   9   2      153.99      145.59      4.92 o 
  -7   9   2       74.39       62.50      3.10 o 
  -6   9   2        0.80        2.33      1.79 o 
  -5   9   2      229.48      237.86      4.81 o 
  -4   9   2        5.25        2.39      1.06 o 
  -3   9   2       26.09       22.59      1.11 o 
  -2   9   2       86.42      109.00      2.24 o 
  -1   9   2        2.63        1.46      0.79 o 
   0   9   2     1760.53     2019.92     16.61 o 
   1   9   2       38.20       48.21      1.86 o 
   2   9   2      686.78      778.20      8.11 o 
   3   9   2        0.43       -0.13      1.17 o 
   4   9   2      218.43      237.53      3.45 o 
   5   9   2        2.77        6.40      1.27 o 
   6   9   2       40.06       31.03      3.07 o 
   7   9   2      103.86      106.46      3.90 o 
   8   9   2      102.37       97.37      4.48 o 
   9   9   2       10.22        7.85      2.65 o 
  10   9   2       82.54       80.65      4.66 o 
  11   9   2       66.29       72.11      4.96 o 
  12   9   2        1.44        2.24      3.22 o 
  13   9   2       16.96       19.65      9.48 o 
 -14  10   2       23.82       21.58      3.43 o 
 -13  10   2       29.53       35.59      3.47 o 
 -12  10   2        2.11        0.44      2.08 o 
 -11  10   2       32.54       38.45      2.74 o 
 -10  10   2      105.33       99.95      3.52 o 
  -9  10   2        5.51        5.47      1.95 o 
  -8  10   2      288.03      276.14      6.60 o 
  -7  10   2      923.11      941.37     19.11 o 
  -6  10   2      114.97      109.82      3.75 o 
  -5  10   2       59.74       61.20      2.85 o 
  -4  10   2      846.76      796.53      8.12 o 
  -3  10   2       13.09       18.92      1.10 o 
  -2  10   2       80.43       64.27      1.58 o 
  -1  10   2      662.58      667.97      7.18 o 
   0  10   2       13.99       14.62      1.41 o 
   1  10   2      776.33      828.25      8.56 o 
   2  10   2      407.91      397.19      5.35 o 
   3  10   2        1.42        1.18      1.36 o 
   4  10   2      303.79      293.46      5.48 o 
   5  10   2      487.07      474.25      5.41 o 
   6  10   2      114.51      104.99      3.88 o 
   7  10   2       85.49       88.79      5.81 o 
   8  10   2      305.88      284.51      7.39 o 
   9  10   2        6.82        3.54      2.37 o 
  10  10   2        1.05       -2.35      2.35 o 
  11  10   2        6.15        2.18      5.24 o 
  12  10   2        1.18       -1.21      4.98 o 
  13  10   2       31.44       41.86      5.00 o 
 -13  11   2        0.49        1.37      2.46 o 
 -12  11   2      157.79      171.03      7.06 o 
 -11  11   2      189.07      189.06      5.00 o 
 -10  11   2        2.94        2.36      2.28 o 
  -9  11   2      676.54      654.08     10.48 o 
  -8  11   2       51.46       44.06      2.61 o 
  -7  11   2       35.66       29.72      3.49 o 
  -6  11   2     2186.18     2187.59     22.24 o 
  -5  11   2      447.32      403.14     12.36 o 
  -4  11   2        0.95        0.53      1.29 o 
  -3  11   2     1102.75     1020.76      8.52 o 
  -2  11   2      108.36      110.84      2.66 o 
  -1  11   2       17.13       14.06      1.40 o 
   0  11   2     1650.46     1618.53     14.36 o 
   1  11   2        0.23       -0.95      1.23 o 
   2  11   2      114.78      113.95      2.95 o 
   3  11   2     2735.18     2759.31     24.41 o 
   4  11   2       53.92       51.33      2.33 o 
   5  11   2      610.56      578.01      6.24 o 
   6  11   2     1520.71     1515.93     18.46 o 
   7  11   2      264.20      243.23      6.69 o 
   8  11   2      341.62      327.35      6.82 o 
   9  11   2      379.73      377.60     15.00 o 
  10  11   2        7.91        5.89      3.44 o 
  11  11   2      131.68      132.16      8.64 o 
  12  11   2       55.69       59.02      5.92 o 
  13  11   2       12.89       19.91      5.87 o 
 -13  12   2        0.36        0.07      3.02 o 
 -12  12   2       22.03       21.07      2.99 o 
 -11  12   2        1.58       -0.56      2.31 o 
 -10  12   2       18.90       22.83      2.45 o 
  -9  12   2        0.01        0.12      1.87 o 
  -8  12   2      146.64      131.05      3.81 o 
  -7  12   2      420.24      392.65      7.98 o 
  -6  12   2      981.57      934.18     12.10 o 
  -5  12   2       49.88       45.58      2.84 o 
  -4  12   2     1283.02     1180.76     37.48 o 
  -3  12   2       26.83       19.90      1.55 o 
  -2  12   2        3.52        2.19      1.44 o 
  -1  12   2      573.98      537.01      9.97 o 
   0  12   2       42.12       40.15      2.05 o 
   1  12   2      538.15      548.97      6.91 o 
   2  12   2      347.27      328.51      5.20 o 
   3  12   2       99.69       88.88      2.93 o 
   4  12   2      578.56      563.45      7.83 o 
   5  12   2      179.57      167.29      3.33 o 
   6  12   2      383.98      397.86      6.00 o 
   7  12   2        1.01        2.16      2.19 o 
   8  12   2       71.11       71.54      5.24 o 
   9  12   2       43.01       42.98      4.29 o 
  10  12   2       35.50       25.63      4.22 o 
  11  12   2        0.62        4.05      3.52 o 
  12  12   2        1.86        9.83      3.98 o 
 -13  13   2       19.61       15.61      5.34 o 
 -12  13   2        2.24        7.93      3.11 o 
 -11  13   2        0.31       -0.42      2.82 o 
 -10  13   2        8.19        5.31      3.04 o 
  -9  13   2        7.09        3.34      2.00 o 
  -8  13   2      121.99      122.86      3.71 o 
  -7  13   2       70.35       54.86      3.13 o 
  -6  13   2        0.77        1.27      2.59 o 
  -5  13   2      213.48      202.86      6.08 o 
  -4  13   2       14.80       13.62      2.67 o 
  -3  13   2       46.83       48.64      2.80 o 
  -2  13   2       23.08       20.01      1.72 o 
  -1  13   2        8.14        9.95      1.55 o 
   0  13   2       22.59       27.93      2.00 o 
   1  13   2      343.66      343.22      5.42 o 
   2  13   2       17.01       15.01      1.95 o 
   3  13   2      169.14      176.84      4.02 o 
   4  13   2       45.22       36.22      2.28 o 
   5  13   2      121.68      104.04      3.25 o 
   6  13   2       36.82       30.60      3.28 o 
   7  13   2      130.59      128.86      5.68 o 
   8  13   2        1.85        2.42      2.20 o 
   9  13   2       13.18       15.56      3.67 o 
  10  13   2       11.03       11.57      4.61 o 
  11  13   2        2.78        5.98      3.73 o 
  12  13   2        1.82        6.61      3.86 o 
 -12  14   2        0.58       -1.90      2.81 o 
 -11  14   2       32.92       29.59      3.54 o 
 -10  14   2       51.90       51.33      3.80 o 
  -9  14   2        3.93        0.90      2.36 o 
  -8  14   2        2.38        6.01      1.93 o 
  -7  14   2       13.88        7.16      2.20 o 
  -6  14   2       69.97       76.02      3.57 o 
  -5  14   2      707.09      698.21     13.52 o 
  -4  14   2      199.61      205.43     15.72 o 
  -3  14   2       35.04       31.49      2.65 o 
  -2  14   2     1315.79     1265.32     12.42 o 
  -1  14   2        7.00        2.07      2.22 o 
   0  14   2        6.91        4.64      1.78 o 
   1  14   2        1.15        3.98      1.74 o 
   2  14   2     1203.38     1187.39     12.26 o 
   3  14   2       95.96       99.60      3.28 o 
   4  14   2      703.96      670.41     19.00 o 
   5  14   2       41.17       42.83      2.41 o 
   6  14   2       20.56       23.75      2.17 o 
   7  14   2        8.15        5.96      2.43 o 
   8  14   2        8.50        3.08      3.15 o 
   9  14   2       51.65       46.68      4.67 o 
  10  14   2        0.24        3.85      3.63 o 
  11  14   2       27.96       30.07      6.18 o 
 -12  15   2        0.89       -1.25      2.74 o 
 -11  15   2       34.57       43.75      3.82 o 
 -10  15   2       10.14        5.69      2.72 o 
  -9  15   2       89.48       84.48      4.20 o 
  -8  15   2       79.38       75.00      3.91 o 
  -7  15   2      178.18      197.53      7.86 o 
  -6  15   2      141.16      138.21      6.30 o 
  -5  15   2        2.15       -0.15      2.92 o 
  -4  15   2      508.35      481.43     10.96 o 
  -3  15   2     1374.18     1343.59     29.59 o 
  -2  15   2       32.74       37.77      2.74 o 
  -1  15   2      246.66      224.50      4.44 o 
   0  15   2        2.04        3.29      1.55 o 
   1  15   2       20.78       22.84      2.21 o 
   2  15   2      173.47      159.21      6.62 o 
   3  15   2     1604.31     1565.86     15.34 o 
   4  15   2      179.97      160.21      4.12 o 
   5  15   2        0.63       -0.71      2.63 o 
   6  15   2      227.29      242.68      4.90 o 
   7  15   2       70.05       63.57      3.84 o 
   8  15   2       45.83       54.80      4.85 o 
   9  15   2        2.21        0.80      4.56 o 
  10  15   2       14.56       11.33      3.96 o 
  11  15   2       61.94       73.67     11.58 o 
 -11  16   2       13.86       19.43      4.15 o 
 -10  16   2        0.91        3.85      3.49 o 
  -9  16   2        4.02        5.72      3.52 o 
  -8  16   2      160.59      173.96      7.59 o 
  -7  16   2       32.87       34.00      4.43 o 
  -6  16   2       26.22       24.21      3.89 o 
  -5  16   2       19.23       21.33      3.74 o 
  -4  16   2       97.82      110.08      5.69 o 
  -3  16   2       12.45       16.01      6.81 o 
  -2  16   2       29.42       24.29      2.44 o 
  -1  16   2      558.84      525.35     11.37 o 
   0  16   2        7.85        8.32      2.27 o 
   1  16   2      851.02      815.50      9.82 o 
   2  16   2        1.41       -0.29      1.79 o 
   3  16   2        0.70       -2.92      2.92 o 
   4  16   2        4.32        7.98      2.48 o 
   5  16   2      268.68      247.64     10.32 o 
   6  16   2       59.20       66.47      3.00 o 
   7  16   2        1.95       -0.83      4.35 o 
   8  16   2      198.56      191.81      7.89 o 
   9  16   2        2.81       -0.57      3.14 o 
  10  16   2        0.84       -3.03      3.18 o 
 -10  17   2       85.38      103.34      6.52 o 
  -9  17   2        2.45        4.01      3.44 o 
  -8  17   2       20.46       19.94      3.96 o 
  -7  17   2        3.10        5.68      3.93 o 
  -6  17   2       98.40       94.34      7.65 o 
  -5  17   2       33.17       34.34      6.13 o 
  -4  17   2       54.19       55.99      4.55 o 
  -3  17   2       60.04       52.96      4.47 o 
  -2  17   2      256.18      238.93     11.90 o 
  -1  17   2      108.36      121.56      4.40 o 
   0  17   2       40.19       30.38      2.34 o 
   1  17   2      180.44      185.59      4.49 o 
   2  17   2       98.28      107.42      3.60 o 
   3  17   2        0.87        1.59      1.92 o 
   4  17   2       36.84       36.48      3.12 o 
   5  17   2       38.38       31.54      3.89 o 
   6  17   2       24.28       23.94      3.84 o 
   7  17   2       84.12       88.10      5.59 o 
   8  17   2        9.28        7.46      3.55 o 
   9  17   2       28.85       20.03      3.96 o 
  10  17   2       55.73       61.30      5.41 o 
 -10  18   2       74.11       86.62      8.70 o 
  -9  18   2        4.63        5.61      3.64 o 
  -8  18   2      111.95      102.46      6.33 o 
  -7  18   2       23.68       25.48      4.25 o 
  -6  18   2        0.17        0.96      2.99 o 
  -5  18   2        0.77        1.78      3.07 o 
  -4  18   2      144.08      132.73      6.33 o 
  -3  18   2        3.91        7.50      3.28 o 
  -2  18   2       65.28       63.57      3.47 o 
  -1  18   2        2.47        1.26      3.38 o 
   0  18   2       45.56       48.86      4.22 o 
   1  18   2       36.19       45.67      2.79 o 
   2  18   2        9.26        4.70      2.02 o 
   3  18   2      129.83      115.75      4.51 o 
   4  18   2      107.52      100.60      4.37 o 
   5  18   2        0.07       -0.27      3.62 o 
   6  18   2        7.19       14.25      3.51 o 
   7  18   2      103.93      100.75      6.00 o 
   8  18   2       54.40       54.39      5.03 o 
   9  18   2        1.33       -0.56      3.37 o 
  -9  19   2        0.33        1.84      3.65 o 
  -8  19   2       11.74        9.90      3.73 o 
  -7  19   2        6.93        6.16      5.19 o 
  -6  19   2       39.03       35.76      7.34 o 
  -5  19   2       15.76       18.97      3.76 o 
  -4  19   2      121.26      113.26      6.22 o 
  -3  19   2        1.38       -2.89      2.89 o 
  -2  19   2      148.86      163.15     12.16 o 
  -1  19   2      237.47      253.83      6.63 o 
   0  19   2       54.11       59.43      6.40 o 
   1  19   2      188.99      188.28      5.82 o 
   2  19   2       23.91       34.74      2.76 o 
   3  19   2       11.44        9.18      2.68 o 
   4  19   2       33.51       36.68      3.22 o 
   5  19   2        3.80        6.03      3.19 o 
   6  19   2        2.73        0.71      3.82 o 
   7  19   2       22.33       23.10      4.22 o 
   8  19   2        0.22       -0.60      3.33 o 
  -8  20   2       23.29       25.59      4.40 o 
  -7  20   2       18.10       20.94      4.18 o 
  -6  20   2       28.39       42.77      4.96 o 
  -5  20   2       25.17       21.80      4.14 o 
  -4  20   2        4.65        6.58      3.27 o 
  -3  20   2       54.94       54.84      4.81 o 
  -2  20   2       54.34       47.05      4.59 o 
  -1  20   2        0.54        4.81      2.57 o 
   0  20   2       16.11       17.21      3.91 o 
   1  20   2       37.50       40.88      3.38 o 
   2  20   2       93.24       96.04      4.37 o 
   3  20   2       42.22       47.35      3.56 o 
   4  20   2        2.72        1.47      3.11 o 
   5  20   2        0.12        1.87      3.04 o 
   6  20   2        1.68        1.44      3.33 o 
   7  20   2       53.28       58.00      5.15 o 
  -7  21   2      122.80      117.87      7.07 o 
  -6  21   2       49.17       53.77      5.25 o 
  -5  21   2      150.14      159.08      7.86 o 
  -4  21   2       93.56       87.41      9.27 o 
  -3  21   2       34.89       35.44      5.82 o 
  -2  21   2        8.23        9.93      3.65 o 
  -1  21   2        2.85        2.24      3.36 o 
   0  21   2       47.88       45.86      3.55 o 
   1  21   2       62.32       73.25      4.21 o 
   2  21   2       23.46       23.73      3.85 o 
   3  21   2        1.47        1.26      2.54 o 
   4  21   2      205.08      198.97      8.02 o 
   5  21   2      146.75      156.47      7.41 o 
   6  21   2       39.52       43.63      4.77 o 
  -5  22   2      205.54      220.51      9.95 o 
  -4  22   2        3.98        8.42      7.91 o 
  -3  22   2       16.41       13.04      3.78 o 
  -2  22   2      143.63      162.47      8.44 o 
  -1  22   2       29.84       26.32      4.18 o 
   0  22   2        6.12        7.62      2.71 o 
   1  22   2        1.49        0.99      3.04 o 
   2  22   2      182.29      206.95      7.88 o 
   3  22   2        0.26        1.94      3.93 o 
   4  22   2        0.01        2.96      3.56 o 
  -3  23   2        0.02        1.81      6.34 o 
  -2  23   2        1.69        4.32      3.50 o 
  -1  23   2       28.76       34.54      4.59 o 
   0  23   2       51.68       51.65      5.07 o 
   1  23   2        8.92        8.61      3.66 o 
   2  23   2        0.01       -4.72      4.72 o 
 -15   1   3        0.87        1.08      3.15 o 
 -14   1   3       34.98       35.44      4.37 o 
 -13   1   3        7.93        6.65      3.21 o 
 -12   1   3       58.17       63.83      4.98 o 
 -11   1   3      139.77      142.09      5.82 o 
 -10   1   3        0.02       -2.33      2.33 o 
  -9   1   3       11.55       13.95      1.82 o 
  -8   1   3      564.11      551.48      6.37 o 
  -7   1   3        3.91        3.02      1.01 o 
  -6   1   3        0.27       -0.39      0.91 o 
  -5   1   3      413.64      427.66      4.70 o 
  -4   1   3        0.01        2.71      0.85 o 
  -3   1   3      133.54      125.53      2.49 o 
  -2   1   3      192.84      199.66      2.95 o 
  -1   1   3      630.83      614.53      6.47 o 
   0   1   3      589.40      580.07      6.39 o 
   1   1   3      716.23      617.53      6.84 o 
   2   1   3       18.82       13.58      1.85 o 
   3   1   3        2.05        3.40      1.81 o 
   4   1   3      769.48      782.08     11.58 o 
   5   1   3        9.55        7.15      2.31 o 
   6   1   3      120.06      112.60      4.52 o 
   7   1   3      183.42      183.83      5.89 o 
   8   1   3       61.92       71.07      5.24 o 
   9   1   3        9.63       10.12      3.47 o 
  10   1   3      115.86      121.02      9.01 o 
  11   1   3       10.80        9.31      3.70 o 
  12   1   3        1.77        1.51      3.44 o 
  13   1   3       15.56       19.79      4.33 o 
  14   1   3       46.08       55.46     10.16 o 
 -15   2   3       78.70       80.13     12.36 o 
 -14   2   3      141.27      135.32      6.59 o 
 -13   2   3        7.76        7.23      3.30 o 
 -12   2   3      112.66      122.66      8.02 o 
 -11   2   3      174.95      181.61      8.02 o 
 -10   2   3       33.94       34.64      2.81 o 
  -9   2   3      858.71      868.96      9.54 o 
  -8   2   3      803.52      784.22      8.64 o 
  -7   2   3        0.15        0.98      1.48 o 
  -6   2   3     1555.37     1509.14     11.28 o 
  -5   2   3     1638.58     1713.67     12.40 o 
  -4   2   3     1005.42     1058.77     13.41 o 
  -3   2   3      272.45      201.14      2.58 o 
  -2   2   3      233.44      247.87      3.70 o 
  -1   2   3     1249.65     1325.49     20.22 o 
   0   2   3      422.21      355.85      8.07 o 
   1   2   3      144.55      125.80      2.77 o 
   2   2   3       23.20       33.29      3.30 o 
   3   2   3     1927.60     1943.37     28.50 o 
   4   2   3      262.00      238.30      5.76 o 
   5   2   3      488.32      473.03      7.02 o 
   6   2   3     1534.79     1509.28     16.13 o 
   7   2   3      130.71      129.00      4.01 o 
   8   2   3      120.52      121.69      4.10 o 
   9   2   3      942.62      938.43     15.70 o 
  10   2   3       29.94       30.66      3.13 o 
  11   2   3        0.76        2.44      2.68 o 
  12   2   3        6.34        7.31      2.85 o 
  13   2   3       14.83        9.25      6.18 o 
  14   2   3       32.28       36.88      9.22 o 
 -15   3   3        2.77       11.07      4.72 o 
 -14   3   3        9.60        9.51      4.40 o 
 -13   3   3        0.03       -2.74      2.74 o 
 -12   3   3      343.90      339.27     17.45 o 
 -11   3   3        0.31        2.57      2.18 o 
 -10   3   3      963.74      946.44     10.56 o 
  -9   3   3      139.53      142.69      3.68 o 
  -8   3   3        2.57        5.48      1.75 o 
  -7   3   3      511.97      557.86      6.33 o 
  -6   3   3        7.61       10.67      1.04 o 
  -5   3   3     2996.56     3193.10     21.54 o 
  -4   3   3       41.09       31.97      1.06 o 
  -3   3   3     1679.16     1813.16     49.95 o 
  -2   3   3        2.59        3.49      0.96 o 
  -1   3   3       72.24       63.65      1.93 o 
   0   3   3      216.21      210.77      6.03 o 
   1   3   3     4377.57     4743.35     38.41 o 
   2   3   3       41.56       39.30      1.91 o 
   3   3   3      149.19      189.72      3.93 o 
   4   3   3     3386.33     3599.30     32.08 o 
   5   3   3       51.81       51.99      2.65 o 
   6   3   3       74.26       92.27      3.36 o 
   7   3   3        0.55        1.10      1.88 o 
   8   3   3       20.81       17.90      2.42 o 
   9   3   3      433.15      430.84      6.76 o 
  10   3   3       69.36       70.42      4.46 o 
  11   3   3      209.95      196.34      5.90 o 
  12   3   3       63.69       64.65      4.11 o 
  13   3   3       52.37       46.00      5.04 o 
  14   3   3       34.81       44.39     11.95 o 
 -15   4   3        0.37       -0.85      3.04 o 
 -14   4   3        1.92        0.51      3.07 o 
 -13   4   3       47.75       55.17      5.13 o 
 -12   4   3      142.15      144.58      6.15 o 
 -11   4   3      119.24      117.93      4.33 o 
 -10   4   3      250.24      248.67      4.97 o 
  -9   4   3       87.20       91.10      5.19 o 
  -8   4   3        0.05       -1.79      1.93 o 
  -7   4   3      453.10      462.75      7.04 o 
  -6   4   3      205.50      191.33      3.21 o 
  -5   4   3        0.06       -1.15      1.36 o 
  -4   4   3       36.41       29.19      2.41 o 
  -3   4   3      160.54      160.00      2.84 o 
  -2   4   3      331.19      311.90      4.38 o 
  -1   4   3      762.67      713.77     10.29 o 
   0   4   3        0.81        0.46      1.07 o 
   1   4   3      659.82      650.10      7.74 o 
   2   4   3     2182.95     2323.32     17.98 o 
   3   4   3      109.54      109.52      3.72 o 
   4   4   3       78.70       95.22      6.61 o 
   5   4   3        9.28        8.86      1.70 o 
   6   4   3      137.14      135.56      5.03 o 
   7   4   3      118.34      126.08      4.02 o 
   8   4   3        6.37        6.65      2.23 o 
   9   4   3       12.18       15.01      2.24 o 
  10   4   3        3.68        4.43      2.16 o 
  11   4   3      105.33      108.89      3.94 o 
  12   4   3      133.58      127.04      5.12 o 
  13   4   3        5.14        8.40      4.04 o 
 -14   5   3       23.17       20.92      4.82 o 
 -13   5   3       11.78       12.21      3.26 o 
 -12   5   3        0.01        1.09      2.33 o 
 -11   5   3        0.55       -1.25      1.77 o 
 -10   5   3       31.33       27.37      2.24 o 
  -9   5   3       15.15       13.04      2.00 o 
  -8   5   3      228.82      203.51      8.67 o 
  -7   5   3       52.18       53.01      2.62 o 
  -6   5   3        4.89        6.04      1.42 o 
  -5   5   3       19.18       22.46      2.06 o 
  -4   5   3     1512.33     1597.84     15.84 o 
  -3   5   3      489.45      480.51      5.05 o 
  -2   5   3      267.04      260.10      4.35 o 
  -1   5   3      762.30      789.85      8.79 o 
   0   5   3       50.86       50.86      1.73 o 
   1   5   3        0.02        1.32      2.04 o 
   2   5   3       73.29       73.55      2.09 o 
   3   5   3        4.58        5.68      1.30 o 
   4   5   3      154.78      164.07      3.93 o 
   5   5   3       98.87      106.66      3.35 o 
   6   5   3      115.37      116.16      3.77 o 
   7   5   3      686.03      659.83     12.92 o 
   8   5   3      221.23      210.05      6.07 o 
   9   5   3      199.61      210.41      4.72 o 
  10   5   3      102.24       97.66      3.64 o 
  11   5   3        1.58       -0.23      2.60 o 
  12   5   3       44.98       51.69      3.82 o 
  13   5   3        1.09       -3.63      3.63 o 
 -14   6   3       60.77       64.74      5.06 o 
 -13   6   3       41.95       43.73      4.19 o 
 -12   6   3      490.61      474.03      9.23 o 
 -11   6   3       79.08       90.17      3.36 o 
 -10   6   3       99.15      106.07      3.50 o 
  -9   6   3     1000.19      983.78     10.92 o 
  -8   6   3       98.49       89.60      3.45 o 
  -7   6   3      136.85      150.53      4.05 o 
  -6   6   3       67.83       61.86      3.71 o 
  -5   6   3      538.60      594.19      7.97 o 
  -4   6   3       41.55       44.31      2.17 o 
  -3   6   3     1371.53     1436.95     25.42 o 
  -2   6   3      434.77      428.80      4.79 o 
  -1   6   3     1506.39     1547.09     13.06 o 
   0   6   3     2042.63     1978.18     30.20 o 
   1   6   3     1503.28     1500.69     13.01 o 
   2   6   3      814.26      806.59      8.76 o 
   3   6   3       64.98       63.85      2.17 o 
   4   6   3      473.60      494.06      7.38 o 
   5   6   3        8.10        5.54      1.87 o 
   6   6   3      175.29      183.49      4.67 o 
   7   6   3        5.45        5.93      2.13 o 
   8   6   3        4.51        4.63      3.22 o 
   9   6   3      288.16      278.12      5.42 o 
  10   6   3      389.72      377.80      7.85 o 
  11   6   3       51.58       60.51      3.80 o 
  12   6   3       12.89       17.66      3.08 o 
  13   6   3       36.45       30.19      9.33 o 
 -14   7   3       43.19       44.14      4.56 o 
 -13   7   3       12.47       16.92      2.87 o 
 -12   7   3        1.86        2.60      2.39 o 
 -11   7   3       30.60       32.83      2.51 o 
 -10   7   3       41.90       45.05      2.65 o 
  -9   7   3      176.62      174.47      4.24 o 
  -8   7   3       54.13       47.62      5.00 o 
  -7   7   3      270.02      277.67      5.57 o 
  -6   7   3      111.12       96.37      3.25 o 
  -5   7   3      348.97      346.37      5.80 o 
  -4   7   3      197.62      203.05      4.16 o 
  -3   7   3      151.43      140.68      2.78 o 
  -2   7   3     1793.76     1752.69     21.50 o 
  -1   7   3        0.08        1.97      1.21 o 
   0   7   3        7.00       10.25      1.65 o 
   1   7   3       90.41       88.45      2.44 o 
   2   7   3      768.84      711.56      7.70 o 
   3   7   3      605.18      624.83      6.22 o 
   4   7   3       47.64       48.95      1.85 o 
   5   7   3      171.13      163.26      3.58 o 
   6   7   3       30.37       27.92      2.52 o 
   7   7   3      382.18      378.70      7.10 o 
   8   7   3       21.02       18.39      2.72 o 
   9   7   3       31.65       38.13      3.15 o 
  10   7   3      108.05      100.93      4.36 o 
  11   7   3        8.73        9.29      4.53 o 
  12   7   3        0.76        1.89      5.11 o 
  13   7   3       25.30       27.35      6.39 o 
 -14   8   3       72.22       85.45      5.63 o 
 -13   8   3        0.24       -0.05      2.49 o 
 -12   8   3       12.88       10.77      2.20 o 
 -11   8   3       57.01       53.58      2.92 o 
 -10   8   3        6.33        7.33      1.93 o 
  -9   8   3       28.25       23.71      2.22 o 
  -8   8   3        5.10        3.77      2.00 o 
  -7   8   3     1199.95     1172.94     13.89 o 
  -6   8   3      537.33      506.77      8.81 o 
  -5   8   3      276.72      261.21      5.06 o 
  -4   8   3     3253.46     3366.65     30.43 o 
  -3   8   3      173.99      180.38      3.02 o 
  -2   8   3      159.09      170.13      3.45 o 
  -1   8   3     1030.72     1027.47      8.32 o 
   0   8   3     1255.26     1253.57     11.52 o 
   1   8   3       15.95       17.74      1.60 o 
   2   8   3      386.94      379.23      5.31 o 
   3   8   3      388.72      388.72      4.67 o 
   4   8   3      792.18      752.11      7.26 o 
   5   8   3     1135.11     1092.57      9.59 o 
   6   8   3       21.05       18.11      3.33 o 
   7   8   3      576.56      597.95      9.34 o 
   8   8   3      246.84      232.22      5.81 o 
   9   8   3       13.62       12.84      2.66 o 
  10   8   3        1.10       -0.88      2.46 o 
  11   8   3       15.31       22.52      2.96 o 
  12   8   3       32.30       37.82      3.54 o 
  13   8   3        0.03       11.00      5.76 o 
 -14   9   3       29.94       38.80      8.18 o 
 -13   9   3       27.32       32.85      3.34 o 
 -12   9   3        4.37        3.24      2.07 o 
 -11   9   3        0.13       -1.74      1.74 o 
 -10   9   3       75.19       80.09      3.31 o 
  -9   9   3      287.10      282.08      5.43 o 
  -8   9   3      223.72      220.26      5.53 o 
  -7   9   3      619.63      575.27     10.12 o 
  -6   9   3      116.21      103.40      3.95 o 
  -5   9   3      532.64      519.09      7.74 o 
  -4   9   3       79.53       82.75      2.94 o 
  -3   9   3      135.34      128.87      3.37 o 
  -2   9   3     2296.80     2381.08     16.88 o 
  -1   9   3     1511.91     1631.18     19.29 o 
   0   9   3      808.60      862.13      8.87 o 
   1   9   3      215.55      265.86      4.34 o 
   2   9   3      354.67      315.00      4.84 o 
   3   9   3      632.61      631.51      7.54 o 
   4   9   3      526.15      509.64      7.29 o 
   5   9   3      569.96      540.75      9.33 o 
   6   9   3      128.70      118.33      4.97 o 
   7   9   3       13.02       12.25      3.21 o 
   8   9   3      186.19      168.17      5.16 o 
   9   9   3       18.96       20.14      2.84 o 
  10   9   3        0.39        3.89      2.48 o 
  11   9   3        5.85        2.53      2.59 o 
  12   9   3       11.45       20.55      4.03 o 
 -13  10   3        3.90        4.06      2.75 o 
 -12  10   3       38.88       39.74      2.91 o 
 -11  10   3        0.14        2.96      1.98 o 
 -10  10   3       54.43       52.17      2.87 o 
  -9  10   3        5.79        7.85      2.07 o 
  -8  10   3        6.10       11.34      2.52 o 
  -7  10   3      886.18      871.20     11.75 o 
  -6  10   3      463.40      469.13      7.67 o 
  -5  10   3      960.77      913.46     29.43 o 
  -4  10   3     1431.66     1402.34     15.10 o 
  -3  10   3      123.88      131.19      2.85 o 
  -2  10   3        2.74        7.86      1.89 o 
  -1  10   3      280.12      281.18      4.37 o 
   0  10   3      167.04      152.04      3.38 o 
   1  10   3       16.05       16.49      1.73 o 
   2  10   3        0.35        1.84      1.43 o 
   3  10   3      104.00      107.00      3.07 o 
   4  10   3      554.17      518.46      7.84 o 
   5  10   3      794.57      747.47      7.67 o 
   6  10   3      373.47      359.75      5.82 o 
   7  10   3      332.62      330.85      6.95 o 
   8  10   3      204.74      208.98      9.74 o 
   9  10   3        1.38        1.51      2.41 o 
  10  10   3       39.36       36.38      3.71 o 
  11  10   3        0.69       -1.54      2.65 o 
  12  10   3       26.21       27.81      4.33 o 
 -13  11   3       54.31       63.14      3.60 o 
 -12  11   3       37.99       44.18      3.20 o 
 -11  11   3        0.12        5.98      2.28 o 
 -10  11   3       96.41       97.07      3.67 o 
  -9  11   3      488.60      468.85     10.20 o 
  -8  11   3        3.04       -1.11      2.27 o 
  -7  11   3      162.29      155.03      4.76 o 
  -6  11   3      257.99      250.96      5.63 o 
  -5  11   3      144.18      147.44      4.24 o 
  -4  11   3      154.32      149.97      3.23 o 
  -3  11   3      705.09      686.33      9.32 o 
  -2  11   3     1091.34     1095.69     10.66 o 
  -1  11   3      197.41      195.76      3.73 o 
   0  11   3       24.84       24.36      1.83 o 
   1  11   3       42.38       44.13      2.24 o 
   2  11   3      243.24      229.89      4.38 o 
   3  11   3      117.90      105.63      3.20 o 
   4  11   3      292.87      278.02      5.56 o 
   5  11   3      418.14      403.87      5.38 o 
   6  11   3      350.11      343.68      5.70 o 
   7  11   3      423.21      391.28      7.65 o 
   8  11   3        0.09        0.99      2.32 o 
   9  11   3       25.48       32.90      3.28 o 
  10  11   3       89.56       82.14      4.27 o 
  11  11   3       22.03       23.35      4.18 o 
  12  11   3        0.01        0.93      3.55 o 
 -13  12   3       56.91       72.95      3.90 o 
 -12  12   3      261.36      262.03      6.28 o 
 -11  12   3      340.00      334.01      7.82 o 
 -10  12   3       77.27       88.95      3.67 o 
  -9  12   3       23.43       25.91      2.92 o 
  -8  12   3        9.22        5.13      2.42 o 
  -7  12   3       75.93       67.39      3.53 o 
  -6  12   3       87.21       83.99      3.69 o 
  -5  12   3       17.83       14.11      2.27 o 
  -4  12   3       14.45       13.27      2.04 o 
  -3  12   3       56.39       56.72      2.88 o 
  -2  12   3      438.88      403.74     11.83 o 
  -1  12   3     1381.08     1290.59     41.80 o 
   0  12   3      496.52      487.79      6.56 o 
   1  12   3     1530.36     1553.01     22.07 o 
   2  12   3      947.86      888.45     26.85 o 
   3  12   3       38.54       40.46      2.44 o 
   4  12   3      234.42      221.53      6.42 o 
   5  12   3      260.41      254.19      4.29 o 
   6  12   3       19.46       18.31      2.37 o 
   7  12   3       81.55       80.41      5.57 o 
   8  12   3       45.71       45.08      3.42 o 
   9  12   3        1.47        3.40      2.57 o 
  10  12   3        4.91        9.80      2.88 o 
  11  12   3      116.67      122.96     10.90 o 
 -12  13   3       29.45       36.56      3.18 o 
 -11  13   3        1.01        4.06      2.45 o 
 -10  13   3       74.39       67.76      3.46 o 
  -9  13   3       32.01       32.05      3.07 o 
  -8  13   3       11.98       17.03      2.55 o 
  -7  13   3       28.47       29.07      2.75 o 
  -6  13   3       60.01       63.96      4.51 o 
  -5  13   3      104.37       96.87      5.11 o 
  -4  13   3      121.52      122.37      5.48 o 
  -3  13   3     1488.45     1456.71     16.44 o 
  -2  13   3      149.89      147.62      4.36 o 
  -1  13   3      586.65      565.55      8.48 o 
   0  13   3        0.61        1.92      1.72 o 
   1  13   3      143.14      127.14      4.30 o 
   2  13   3       40.41       39.53      2.48 o 
   3  13   3      366.65      347.19     16.46 o 
   4  13   3      127.51      126.47      4.21 o 
   5  13   3       35.65       30.79      2.05 o 
   6  13   3       96.37       91.28      3.32 o 
   7  13   3      130.94      118.21      4.59 o 
   8  13   3       96.87      108.41      4.56 o 
   9  13   3       60.40       76.82      4.57 o 
  10  13   3       35.07       28.40      4.30 o 
  11  13   3      108.56      114.61     14.30 o 
 -12  14   3       12.71        4.50      3.01 o 
 -11  14   3       53.29       65.59      5.35 o 
 -10  14   3      234.73      263.30      6.05 o 
  -9  14   3       73.14       71.45      5.19 o 
  -8  14   3      103.31       98.03      6.50 o 
  -7  14   3       46.86       42.67      4.14 o 
  -6  14   3       26.02       32.77      7.49 o 
  -5  14   3      795.88      787.47     14.78 o 
  -4  14   3      123.10      128.64      8.33 o 
  -3  14   3       31.17       38.54      4.34 o 
  -2  14   3       72.95       72.42      3.48 o 
  -1  14   3      539.53      533.18      8.68 o 
   0  14   3       58.89       52.39      2.55 o 
   1  14   3      710.96      703.66      8.80 o 
   2  14   3        3.58        6.05      2.00 o 
   3  14   3       38.56       42.31      2.66 o 
   4  14   3      380.99      387.91      6.46 o 
   5  14   3       37.75       33.09      2.40 o 
   6  14   3      353.01      358.67      6.44 o 
   7  14   3        2.95        1.34      2.42 o 
   8  14   3        8.27        8.75      2.70 o 
   9  14   3       11.66       13.66      3.74 o 
  10  14   3       80.17       80.83     10.43 o 
  11  14   3      130.45      135.13      7.37 o 
 -11  15   3        3.93        3.12      3.57 o 
 -10  15   3        4.28        4.06      3.47 o 
  -9  15   3       66.08       66.28      5.40 o 
  -8  15   3      264.36      261.02      9.04 o 
  -7  15   3       88.07       91.25      5.66 o 
  -6  15   3        3.71       -0.14      4.66 o 
  -5  15   3        2.46       -2.62      4.14 o 
  -4  15   3      416.15      429.38     11.68 o 
  -3  15   3      154.85      149.88      4.70 o 
  -2  15   3      373.81      352.89      7.01 o 
  -1  15   3      160.20      155.29      9.96 o 
   0  15   3       40.05       42.46      2.45 o 
   1  15   3      340.32      348.49      6.02 o 
   2  15   3       26.32       23.05      2.37 o 
   3  15   3       81.94       77.85      3.86 o 
   4  15   3      164.44      153.02      4.23 o 
   5  15   3       93.33       95.25      3.37 o 
   6  15   3        5.86        1.08      2.12 o 
   7  15   3        0.01       -0.67      2.42 o 
   8  15   3        6.57        1.32      2.49 o 
   9  15   3       64.48       60.88      5.25 o 
  10  15   3       25.62       27.23      4.37 o 
 -11  16   3        0.01       -3.49      3.49 o 
 -10  16   3        0.22       -1.59      4.09 o 
  -9  16   3       35.12       38.41      4.59 o 
  -8  16   3      183.94      171.89      7.59 o 
  -7  16   3      203.21      189.16     20.12 o 
  -6  16   3      182.04      184.51      7.45 o 
  -5  16   3      202.62      223.20      7.93 o 
  -4  16   3      189.02      176.04      6.96 o 
  -3  16   3      180.53      160.57      9.95 o 
  -2  16   3        9.20        8.95      2.31 o 
  -1  16   3        2.12        4.18      2.25 o 
   0  16   3        4.11        6.98      2.33 o 
   1  16   3        8.31        9.04      2.09 o 
   2  16   3       73.77       70.21      3.14 o 
   3  16   3       55.25       53.43      2.95 o 
   4  16   3       17.69       19.94      2.80 o 
   5  16   3      208.22      196.89      4.63 o 
   6  16   3      254.31      254.94      6.31 o 
   7  16   3      117.78      122.64      4.95 o 
   8  16   3       64.97       68.86      5.30 o 
   9  16   3       11.07        8.96      3.59 o 
 -10  17   3        5.31        4.26      3.76 o 
  -9  17   3       11.29       11.71      3.70 o 
  -8  17   3       18.19       16.85      5.29 o 
  -7  17   3      102.44      106.86      6.33 o 
  -6  17   3       15.23       12.71      5.50 o 
  -5  17   3       12.95       14.45      3.58 o 
  -4  17   3       12.77       10.27      3.56 o 
  -3  17   3       38.65       41.55      8.02 o 
  -2  17   3        0.44       -0.65      2.16 o 
  -1  17   3       10.42        8.90      2.35 o 
   0  17   3       72.81       73.66      3.76 o 
   1  17   3       89.06       86.42      3.43 o 
   2  17   3      215.91      200.72      4.91 o 
   3  17   3      104.94      107.40      3.81 o 
   4  17   3      123.87      128.76      4.90 o 
   5  17   3        6.98        8.91      2.11 o 
   6  17   3        0.17       -1.04      2.04 o 
   7  17   3        0.13        0.26      2.16 o 
   8  17   3       13.22       11.72      4.24 o 
   9  17   3        0.25        3.58      3.41 o 
  -9  18   3       17.34       22.41      4.37 o 
  -8  18   3        6.29        7.91      3.59 o 
  -7  18   3       39.40       36.92      5.71 o 
  -6  18   3       14.96       12.84      3.62 o 
  -5  18   3       43.24       47.97      4.65 o 
  -4  18   3      134.58      137.42     10.95 o 
  -3  18   3       23.21       23.05      3.98 o 
  -2  18   3        0.40        3.04      3.07 o 
  -1  18   3        5.84        1.79      2.36 o 
   0  18   3      280.91      268.58      7.16 o 
   1  18   3       28.05       28.29      3.10 o 
   2  18   3       19.29       15.69      2.40 o 
   3  18   3       15.34       15.41      2.41 o 
   4  18   3        7.41       10.44      2.68 o 
   5  18   3       63.82       65.40      3.13 o 
   6  18   3       52.24       53.53      3.04 o 
   7  18   3       44.81       50.54      4.92 o 
   8  18   3        0.15        1.54      3.37 o 
  -8  19   3        0.01       -3.13      3.13 o 
  -7  19   3        2.95        4.98      3.59 o 
  -6  19   3       51.44       49.08      5.09 o 
  -5  19   3      120.76      106.18     13.99 o 
  -4  19   3       45.50       44.11      5.92 o 
  -3  19   3        0.15       -2.56      3.28 o 
  -2  19   3      272.69      271.70     14.72 o 
  -1  19   3        0.86        2.86      2.71 o 
   0  19   3        2.88        4.36      2.65 o 
   1  19   3       89.44       84.16      4.27 o 
   2  19   3       95.10       94.78      4.42 o 
   3  19   3       11.19        9.72      2.62 o 
   4  19   3       58.37       56.98      3.96 o 
   5  19   3       38.04       42.39      2.79 o 
   6  19   3        0.68        0.90      3.22 o 
   7  19   3       83.09       85.00      6.97 o 
  -7  20   3       30.99       29.38      6.50 o 
  -6  20   3      138.92      159.32     16.14 o 
  -5  20   3        7.25        8.00      4.45 o 
  -4  20   3       14.48        8.87      4.82 o 
  -3  20   3      207.78      208.67     20.28 o 
  -2  20   3       50.18       64.63      5.30 o 
  -1  20   3        5.48        4.55      3.37 o 
   0  20   3      231.63      222.93      6.83 o 
   1  20   3       29.04       38.67      3.47 o 
   2  20   3        4.54        3.56      2.63 o 
   3  20   3      133.17      138.72      5.32 o 
   4  20   3        6.55        1.01      2.62 o 
   5  20   3       15.83       18.55      2.45 o 
   6  20   3       37.42       32.47      4.52 o 
  -6  21   3        4.94        5.81      3.95 o 
  -5  21   3       36.41       40.45      5.03 o 
  -4  21   3        9.23       10.17      4.10 o 
  -3  21   3        1.30        2.70      3.65 o 
  -2  21   3      105.82       97.74      6.14 o 
  -1  21   3       29.16       32.15      4.98 o 
   0  21   3       15.46       22.80      3.19 o 
   1  21   3       81.72       91.93      5.44 o 
   2  21   3        5.59        1.46      3.29 o 
   3  21   3       20.59       30.71      4.18 o 
   4  21   3       17.43       25.91      3.31 o 
   5  21   3        0.01        3.28      3.52 o 
  -4  22   3       27.55       31.25     10.64 o 
  -3  22   3        4.10        3.81      3.87 o 
  -2  22   3        0.18        6.48      3.81 o 
  -1  22   3       23.60       23.72      4.26 o 
   0  22   3       28.02       30.60      4.52 o 
   1  22   3        0.49        0.94      2.67 o 
   2  22   3       28.56       33.32      4.45 o 
   3  22   3       11.06       11.49      3.78 o 
 -14   0   4      310.60      318.66     14.36 o 
 -13   0   4      361.35      393.16     15.09 o 
 -12   0   4        8.08       12.16      4.92 o 
 -11   0   4       61.42       47.57      6.08 o 
 -10   0   4       98.35       99.13      7.13 o 
  -9   0   4       54.39       53.97      5.45 o 
  -8   0   4        0.84       -3.89      5.03 o 
  -7   0   4      179.27      166.35      5.24 o 
  -6   0   4      755.68      762.32     10.81 o 
  -5   0   4      131.57      141.06      3.88 o 
  -4   0   4       17.17       17.27      2.14 o 
  -3   0   4     8135.82     8627.39    122.29 o 
  -2   0   4     2000.41     2219.56     32.01 o 
  -1   0   4     2187.64     2195.34     23.18 o 
   0   0   4    30663.44    33763.16    464.83 o 
   1   0   4       46.39       45.79      5.34 o 
   2   0   4     4027.13     4213.89     63.61 o 
   3   0   4       19.85       22.95      3.98 o 
   4   0   4      189.41      168.08      7.34 o 
   5   0   4        6.24        8.38      3.77 o 
   6   0   4     1016.83     1021.25     22.11 o 
   7   0   4      131.13      122.91      7.54 o 
   8   0   4       13.68       17.18      4.82 o 
   9   0   4      402.65      405.63     14.36 o 
  10   0   4      309.19      277.27     12.26 o 
  11   0   4      300.62      337.31     14.46 o 
  12   0   4        3.67        4.72      5.34 o 
  13   0   4        3.72        5.55      5.97 o 
 -14   1   4        0.26        1.03      7.96 o 
 -13   1   4      133.56      149.35      9.95 o 
 -12   1   4       37.43       37.99      4.04 o 
 -11   1   4       47.43       41.53      4.04 o 
 -10   1   4      450.01      462.06     10.30 o 
  -9   1   4      467.83      442.76      7.46 o 
  -8   1   4        5.29        4.91      1.41 o 
  -7   1   4       11.70       10.26      1.51 o 
  -6   1   4       26.76       25.59      1.73 o 
  -5   1   4      307.36      281.22      3.96 o 
  -4   1   4      448.48      484.11      6.37 o 
  -3   1   4     1012.50     1019.79     20.28 o 
  -2   1   4     1223.06     1310.56     12.40 o 
  -1   1   4      637.31      560.93     10.20 o 
   0   1   4      461.12      452.83     16.88 o 
   1   1   4     6653.33     6821.29    239.07 o 
   2   1   4     1539.32     1562.33     19.41 o 
   3   1   4      466.82      497.17      8.97 o 
   4   1   4        1.73        3.36      2.40 o 
   5   1   4       15.73       14.40      2.70 o 
   6   1   4      131.69      119.25     10.53 o 
   7   1   4      374.58      367.81      8.85 o 
   8   1   4       28.71       27.70      3.63 o 
   9   1   4        5.51        4.13      3.55 o 
  10   1   4       10.99       12.20      3.81 o 
  11   1   4      162.51      170.37      7.41 o 
  12   1   4        4.43       -1.36      6.65 o 
  13   1   4        7.59       16.08      4.63 o 
 -14   2   4        1.60        1.52      3.48 o 
 -13   2   4      131.70      130.40      6.33 o 
 -12   2   4       74.39       67.77      4.74 o 
 -11   2   4      104.90      106.66      5.33 o 
 -10   2   4       11.44       14.61      3.15 o 
  -9   2   4       10.99       16.28      2.04 o 
  -8   2   4      828.68      801.47     11.34 o 
  -7   2   4      747.38      727.85      7.94 o 
  -6   2   4      191.60      178.57      3.10 o 
  -5   2   4      311.86      309.80      4.18 o 
  -4   2   4      585.89      543.23      5.55 o 
  -3   2   4     1641.92     1639.50     13.06 o 
  -2   2   4       42.57       39.21      8.12 o 
  -1   2   4       92.61       89.33     14.25 o 
   0   2   4       12.37        5.04      2.02 o 
   1   2   4        2.42        3.77      3.46 o 
   2   2   4       13.92       12.04      8.64 o 
   3   2   4      484.01      464.20      8.56 o 
   4   2   4      414.02      392.96      8.08 o 
   5   2   4      309.90      292.48      9.75 o 
   6   2   4      123.09      114.71      4.92 o 
   7   2   4       34.61       36.96      3.84 o 
   8   2   4        1.01       -0.25      2.94 o 
   9   2   4      308.34      303.89      8.77 o 
  10   2   4      196.30      210.91      7.67 o 
  11   2   4       10.10       12.33      4.11 o 
  12   2   4        1.10        1.29      4.72 o 
  13   2   4        4.94        9.12      5.61 o 
 -14   3   4       73.09       70.63      5.30 o 
 -13   3   4        1.56        3.18      5.66 o 
 -12   3   4        0.91        0.12      2.88 o 
 -11   3   4       13.45       12.96      3.14 o 
 -10   3   4       90.09       87.52      3.82 o 
  -9   3   4      327.27      327.91      5.64 o 
  -8   3   4       50.36       47.60      2.87 o 
  -7   3   4      487.55      443.26      5.79 o 
  -6   3   4      327.95      302.40      6.03 o 
  -5   3   4     1859.74     1953.97     18.20 o 
  -4   3   4     1226.41     1239.38     12.61 o 
  -3   3   4       13.41       16.27      3.06 o 
  -2   3   4       21.47       17.99      2.38 o 
  -1   3   4       18.13       65.46     39.87 o 
   0   3   4       42.56       24.62     11.63 o 
   1   3   4       46.20       42.23      3.11 o 
   2   3   4       62.05       51.24      2.38 o 
   3   3   4        6.23        2.30      2.72 o 
   4   3   4       23.75       21.80      3.88 o 
   5   3   4      108.71      110.66      4.74 o 
   6   3   4      755.80      728.42     12.66 o 
   7   3   4      579.91      559.76     17.45 o 
   8   3   4       27.14       32.74      3.96 o 
   9   3   4      288.38      299.76      8.70 o 
  10   3   4        6.84        9.01      3.63 o 
  11   3   4      123.62      136.88      6.70 o 
  12   3   4       34.34       42.49      4.98 o 
  13   3   4       24.85       27.76      4.96 o 
 -14   4   4       12.78        9.92      5.61 o 
 -13   4   4        4.78        0.24      2.91 o 
 -12   4   4       29.93       22.12      3.59 o 
 -11   4   4        6.12        5.23      3.46 o 
 -10   4   4       29.93       31.18      2.37 o 
  -9   4   4      521.17      499.21      9.65 o 
  -8   4   4     1242.10     1221.97     14.21 o 
  -7   4   4      388.26      393.48      6.69 o 
  -6   4   4      467.58      448.60      5.79 o 
  -5   4   4      226.63      222.40      4.59 o 
  -4   4   4       37.37       32.00      2.26 o 
  -3   4   4        8.28        7.70      1.91 o 
  -2   4   4       29.92       25.87      1.66 o 
  -1   4   4       29.52       29.90      1.85 o 
   0   4   4        6.06        4.55      1.85 o 
   1   4   4       88.61       86.95      2.79 o 
   2   4   4     1865.47     1886.25     17.92 o 
   3   4   4      366.28      315.86      7.02 o 
   4   4   4      352.58      310.04      9.80 o 
   5   4   4     1063.96     1043.54     25.15 o 
   6   4   4      339.55      334.42      8.09 o 
   7   4   4      150.28      144.48      5.73 o 
   8   4   4       22.95       31.74      7.39 o 
   9   4   4       22.31       20.62      3.64 o 
  10   4   4       44.20       47.66      4.64 o 
  11   4   4        0.11        2.52      3.71 o 
  12   4   4       26.74       24.59      4.48 o 
  13   4   4       12.06        7.72      4.17 o 
 -14   5   4        9.12        8.49      3.21 o 
 -13   5   4        0.98        0.30      2.92 o 
 -12   5   4        3.34        1.77      2.78 o 
 -11   5   4       39.33       44.88      3.18 o 
 -10   5   4        0.18       -1.55      1.81 o 
  -9   5   4        0.43        0.18      1.89 o 
  -8   5   4      299.79      287.81      5.97 o 
  -7   5   4      255.82      239.71      6.81 o 
  -6   5   4      505.42      517.60      7.74 o 
  -5   5   4       44.34       47.16      3.26 o 
  -4   5   4     1702.88     1680.61     21.26 o 
  -3   5   4      511.76      519.60      6.78 o 
  -2   5   4      203.73      196.46      3.93 o 
  -1   5   4      294.87      290.22      7.92 o 
   0   5   4      413.83      383.21      5.99 o 
   1   5   4      593.92      552.28      7.27 o 
   2   5   4        0.22        2.52      1.89 o 
   3   5   4      534.04      554.24      6.77 o 
   4   5   4        2.23        2.57      1.83 o 
   5   5   4      787.98      659.27     10.93 o 
   6   5   4      123.00      126.98      4.32 o 
   7   5   4       66.81       69.16      3.54 o 
   8   5   4      150.37      153.46      4.99 o 
   9   5   4        0.42       -2.39      2.39 o 
  10   5   4        2.39        4.56      3.55 o 
  11   5   4        0.27        5.03      3.63 o 
  12   5   4       25.98       32.42      4.61 o 
 -14   6   4       15.42       11.38      3.61 o 
 -13   6   4      102.66      105.24      5.74 o 
 -12   6   4        0.14        6.91      2.99 o 
 -11   6   4        0.33        0.36      2.22 o 
 -10   6   4      109.99      102.04      3.56 o 
  -9   6   4        7.36        3.19      2.12 o 
  -8   6   4        5.45        1.53      2.29 o 
  -7   6   4        5.66        6.82      1.98 o 
  -6   6   4      162.67      142.38      3.95 o 
  -5   6   4       17.73       26.10      2.09 o 
  -4   6   4       64.67       56.44      2.54 o 
  -3   6   4      363.18      356.59      5.40 o 
  -2   6   4     2351.74     2423.25     22.71 o 
  -1   6   4      365.89      351.23      5.68 o 
   0   6   4        3.27        2.15      1.60 o 
   1   6   4      563.58      541.17      7.69 o 
   2   6   4        4.11        2.09      1.29 o 
   3   6   4       64.94       53.31      2.28 o 
   4   6   4       66.47       72.88      3.12 o 
   5   6   4      359.19      354.21      6.71 o 
   6   6   4        2.52       -1.18      1.99 o 
   7   6   4      346.72      329.15      7.53 o 
   8   6   4       74.90       74.89      3.85 o 
   9   6   4      182.22      172.62      5.42 o 
  10   6   4      131.40      132.60      5.08 o 
  11   6   4       21.58       21.08      3.12 o 
  12   6   4        1.21       -0.40      3.55 o 
 -14   7   4       49.52       49.83      4.70 o 
 -13   7   4       17.55       17.71      3.58 o 
 -12   7   4       84.52       90.94      4.32 o 
 -11   7   4      106.59      115.21      3.93 o 
 -10   7   4       12.31       14.63      2.16 o 
  -9   7   4      160.71      166.30      4.92 o 
  -8   7   4      284.67      265.58      5.86 o 
  -7   7   4       41.35       42.14      3.73 o 
  -6   7   4       17.62       17.94      2.09 o 
  -5   7   4        0.02       -1.33      1.50 o 
  -4   7   4      124.77      113.41      3.41 o 
  -3   7   4       17.03       17.29      1.89 o 
  -2   7   4       57.60       53.49      2.50 o 
  -1   7   4      258.73      263.00      4.89 o 
   0   7   4      502.18      496.83      8.01 o 
   1   7   4      180.83      149.26      3.37 o 
   2   7   4      304.59      303.33      4.29 o 
   3   7   4      507.49      506.86      5.87 o 
   4   7   4       11.13        5.51      1.46 o 
   5   7   4       41.66       38.04      2.77 o 
   6   7   4       21.96       20.80      2.54 o 
   7   7   4       90.81       87.63      3.94 o 
   8   7   4       25.13       22.34      2.95 o 
   9   7   4       50.99       41.35      3.42 o 
  10   7   4       12.20       10.28      2.83 o 
  11   7   4       24.12       23.05      3.26 o 
  12   7   4       10.49       10.64      3.12 o 
 -13   8   4      136.56      141.62     13.73 o 
 -12   8   4       14.22       15.74      2.81 o 
 -11   8   4       35.84       33.70      3.71 o 
 -10   8   4       59.99       54.06      2.91 o 
  -9   8   4        0.52       -0.18      1.98 o 
  -8   8   4       25.29       25.27      2.53 o 
  -7   8   4        0.03        1.79      1.99 o 
  -6   8   4       52.88       53.59      4.29 o 
  -5   8   4      129.19      118.50      4.01 o 
  -4   8   4      401.87      393.78      6.52 o 
  -3   8   4      237.84      223.99      6.95 o 
  -2   8   4       32.72       29.83      1.64 o 
  -1   8   4      173.26      172.91      3.42 o 
   0   8   4     1304.25     1309.66     12.47 o 
   1   8   4      171.95      162.32      5.63 o 
   2   8   4       77.86       75.54      3.16 o 
   3   8   4       20.30       18.57      1.67 o 
   4   8   4       52.96       48.12      2.13 o 
   5   8   4        9.91        8.32      2.34 o 
   6   8   4       11.33        5.98      1.94 o 
   7   8   4       50.52       45.83      3.84 o 
   8   8   4        5.56        5.48      2.57 o 
   9   8   4       77.41       81.50      5.43 o 
  10   8   4      201.48      188.90      6.07 o 
  11   8   4       37.86       43.88      3.71 o 
  12   8   4       25.70       32.40      3.68 o 
 -13   9   4        0.38       -1.38      2.99 o 
 -12   9   4       17.88       11.58      2.36 o 
 -11   9   4        7.38       11.77      2.26 o 
 -10   9   4      163.75      174.04      4.64 o 
  -9   9   4       42.76       41.82      3.09 o 
  -8   9   4       31.62       38.60      2.97 o 
  -7   9   4       49.97       55.00      3.21 o 
  -6   9   4      204.20      196.82      5.05 o 
  -5   9   4       19.51       22.31      2.23 o 
  -4   9   4       35.63       33.77      3.75 o 
  -3   9   4        3.71        5.69      1.61 o 
  -2   9   4        1.89        2.05      1.60 o 
  -1   9   4      139.72      141.48      3.28 o 
   0   9   4       45.95       49.89      2.35 o 
   1   9   4      709.15      727.60      8.49 o 
   2   9   4       14.44       13.13      2.51 o 
   3   9   4      286.57      290.77      5.88 o 
   4   9   4        1.53        0.38      1.54 o 
   5   9   4       64.32       58.83      2.82 o 
   6   9   4        8.19        7.84      2.18 o 
   7   9   4        1.28       -0.36      2.45 o 
   8   9   4       78.04       79.92      4.12 o 
   9   9   4       62.26       64.43      3.91 o 
  10   9   4        1.97        2.07      2.58 o 
  11   9   4       30.77       29.37      3.44 o 
  12   9   4       16.72       18.49      3.33 o 
 -13  10   4        0.21       -1.80      2.63 o 
 -12  10   4        8.03       15.34      2.48 o 
 -11  10   4      109.42      104.65      4.01 o 
 -10  10   4       71.97       74.55      4.35 o 
  -9  10   4       34.36       34.07      3.04 o 
  -8  10   4      513.39      501.98      8.81 o 
  -7  10   4      277.23      270.55      6.21 o 
  -6  10   4       38.68       41.55      2.93 o 
  -5  10   4      218.30      208.93      5.39 o 
  -4  10   4       35.65       38.15      2.53 o 
  -3  10   4       35.38       35.11      3.30 o 
  -2  10   4      229.89      195.23      6.15 o 
  -1  10   4      198.80      181.17      5.31 o 
   0  10   4       83.84       74.64      2.72 o 
   1  10   4      380.76      364.16      5.74 o 
   2  10   4      309.99      307.38      5.31 o 
   3  10   4       14.79       18.87      1.78 o 
   4  10   4      409.70      413.27      5.63 o 
   5  10   4       28.68       28.23      2.11 o 
   6  10   4        0.01        1.81      2.12 o 
   7  10   4      286.25      281.26      6.79 o 
   8  10   4       32.89       37.77      3.38 o 
   9  10   4        0.26        0.51      2.58 o 
  10  10   4        2.37        0.94      2.69 o 
  11  10   4        1.89       -0.34      2.71 o 
 -12  11   4        0.08        2.83      2.38 o 
 -11  11   4      119.73      124.99      4.41 o 
 -10  11   4        0.00        1.74      2.45 o 
  -9  11   4       33.01       36.75      3.14 o 
  -8  11   4      307.64      317.49      7.01 o 
  -7  11   4       60.00       62.97      4.07 o 
  -6  11   4        0.02       -0.02      2.13 o 
  -5  11   4      521.03      542.70     13.15 o 
  -4  11   4       85.83       96.85      4.96 o 
  -3  11   4       20.74       15.98      2.93 o 
  -2  11   4      199.22      187.50      4.80 o 
  -1  11   4       58.43       51.11      2.38 o 
   0  11   4       31.95       26.75      2.16 o 
   1  11   4      288.45      282.26      9.75 o 
   2  11   4      376.98      381.69     12.27 o 
   3  11   4      229.91      219.68      8.17 o 
   4  11   4      133.59      137.80      4.35 o 
   5  11   4      189.81      189.04      3.95 o 
   6  11   4      511.59      516.02      7.73 o 
   7  11   4        8.38       14.64      2.84 o 
   8  11   4      115.79      117.65      4.79 o 
   9  11   4       91.47       87.78      5.49 o 
  10  11   4        5.84        4.02      2.79 o 
  11  11   4        1.75       -2.48      2.81 o 
 -12  12   4        1.07        3.11      2.49 o 
 -11  12   4       22.86       27.97      2.97 o 
 -10  12   4        0.41        0.31      2.19 o 
  -9  12   4        4.95        3.96      2.39 o 
  -8  12   4      249.37      254.36      6.90 o 
  -7  12   4      206.74      191.35      7.22 o 
  -6  12   4       43.03       40.49      4.00 o 
  -5  12   4      982.68      985.98     16.78 o 
  -4  12   4       12.47       12.21      3.26 o 
  -3  12   4       27.69       29.97      3.41 o 
  -2  12   4      287.47      266.26      5.86 o 
  -1  12   4        4.58        4.76      2.14 o 
   0  12   4      259.87      250.74      8.02 o 
   1  12   4      374.45      378.75      6.17 o 
   2  12   4      357.26      366.02      7.22 o 
   3  12   4       80.85       76.75      3.15 o 
   4  12   4       64.40       67.88      2.66 o 
   5  12   4      150.18      150.69      3.65 o 
   6  12   4        2.38        4.48      2.47 o 
   7  12   4       17.65       16.56      2.82 o 
   8  12   4        5.91        5.97      2.69 o 
   9  12   4      108.15      103.64      4.84 o 
  10  12   4       10.29       16.71      3.12 o 
  11  12   4        0.97        5.45      5.34 o 
 -12  13   4       13.46        8.48      2.66 o 
 -11  13   4        0.01       -1.25      2.88 o 
 -10  13   4        4.50        2.46      3.58 o 
  -9  13   4       42.25       36.94      4.26 o 
  -8  13   4       17.96       17.33      3.63 o 
  -7  13   4       95.78       96.62      5.52 o 
  -6  13   4        2.30        3.35      3.19 o 
  -5  13   4        5.26        8.55      3.14 o 
  -4  13   4       46.93       46.96      4.11 o 
  -3  13   4       13.58       18.05      2.90 o 
  -2  13   4        1.08       -0.32      2.18 o 
  -1  13   4       22.75       23.27      2.70 o 
   0  13   4       89.61       93.59      3.24 o 
   1  13   4        8.00        9.93      2.99 o 
   2  13   4      171.14      181.24      4.45 o 
   3  13   4        0.12        0.58      2.11 o 
   4  13   4       24.95       25.38      2.71 o 
   5  13   4        1.03       -2.50      2.50 o 
   6  13   4       22.77       26.12      2.88 o 
   7  13   4       27.59       23.72      3.02 o 
   8  13   4       48.97       54.06      3.80 o 
   9  13   4        0.82        0.96      2.72 o 
  10  13   4        7.06        8.12      3.01 o 
 -11  14   4       38.21       42.09      3.95 o 
 -10  14   4        7.81        6.66      3.91 o 
  -9  14   4        5.25        4.19      3.68 o 
  -8  14   4       25.48       31.94      4.26 o 
  -7  14   4       70.26       76.72      5.40 o 
  -6  14   4      445.11      423.71     13.05 o 
  -5  14   4        6.41        5.93      3.28 o 
  -4  14   4       35.06       36.00      4.24 o 
  -3  14   4      485.57      465.28     16.58 o 
  -2  14   4       39.05       46.79      3.82 o 
  -1  14   4       24.59       24.15      3.44 o 
   0  14   4       78.34       78.87      5.48 o 
   1  14   4       16.91       17.52      2.19 o 
   2  14   4      142.97      147.86      4.15 o 
   3  14   4      886.02      887.47     10.83 o 
   4  14   4       24.82       28.58      2.52 o 
   5  14   4       11.69        6.68      2.19 o 
   6  14   4       51.58       59.79      3.10 o 
   7  14   4       31.35       31.86      4.30 o 
   8  14   4       37.17       36.98      3.49 o 
   9  14   4       15.71       17.42      3.15 o 
  10  14   4        2.09        6.71      3.91 o 
 -11  15   4        5.93        5.68      6.55 o 
 -10  15   4        0.80       -2.35      2.85 o 
  -9  15   4        1.69        1.56      3.61 o 
  -8  15   4        2.46        3.39      3.60 o 
  -7  15   4       26.58       34.95      4.41 o 
  -6  15   4      158.96      176.87      7.52 o 
  -5  15   4        0.29       -2.46      2.99 o 
  -4  15   4       39.70       37.90      4.31 o 
  -3  15   4      159.24      161.19      8.80 o 
  -2  15   4      785.81      789.86     11.70 o 
  -1  15   4       22.72       27.93      2.99 o 
   0  15   4      161.63      158.83      5.05 o 
   1  15   4       24.45       22.70      2.31 o 
   2  15   4      123.21      124.91      3.97 o 
   3  15   4       52.08       55.33      3.45 o 
   4  15   4      370.84      365.96      5.68 o 
   5  15   4        0.03        1.37      2.08 o 
   6  15   4        0.17        1.01      2.16 o 
   7  15   4       12.48       10.87      2.88 o 
   8  15   4       39.47       47.64      3.70 o 
   9  15   4        2.74        4.75      2.84 o 
 -10  16   4       16.57       19.96      5.34 o 
  -9  16   4        6.94        8.64      4.56 o 
  -8  16   4       20.62       21.58      4.29 o 
  -7  16   4       44.61       44.76      4.89 o 
  -6  16   4        0.32       -0.45      7.23 o 
  -5  16   4       16.07       15.39      3.77 o 
  -4  16   4       10.08        7.99      3.72 o 
  -3  16   4        3.84       -3.18      3.18 o 
  -2  16   4       14.66       17.11      2.74 o 
  -1  16   4       23.87       20.14      2.80 o 
   0  16   4      409.23      399.33      8.08 o 
   1  16   4       18.94       20.58      2.81 o 
   2  16   4      179.22      175.82      4.71 o 
   3  16   4        9.52        9.36      2.25 o 
   4  16   4      168.14      174.82      4.04 o 
   5  16   4        8.96        8.16      2.27 o 
   6  16   4       13.77       14.20      2.41 o 
   7  16   4       64.04       73.42      4.22 o 
   8  16   4        7.51        8.47      2.89 o 
  -9  17   4       12.49        7.97      3.87 o 
  -8  17   4        0.66        3.50      3.55 o 
  -7  17   4       64.82       61.83      5.41 o 
  -6  17   4       20.45       17.06      3.99 o 
  -5  17   4       47.05       47.35      8.75 o 
  -4  17   4        0.27        0.91      3.28 o 
  -3  17   4        5.91        7.08      3.29 o 
  -2  17   4        6.62        4.08      2.94 o 
  -1  17   4       45.04       46.04      3.84 o 
   0  17   4        1.58       -1.46      2.28 o 
   1  17   4       11.57        9.51      2.53 o 
   2  17   4       74.49       77.34      4.11 o 
   3  17   4        0.13       -0.06      2.19 o 
   4  17   4       31.28       31.30      2.61 o 
   5  17   4        6.17        6.55      2.26 o 
   6  17   4      102.37      104.92      3.97 o 
   7  17   4        7.48        9.62      2.86 o 
   8  17   4        1.50        0.86      2.70 o 
  -8  18   4        0.07        1.21      4.40 o 
  -7  18   4        4.81        3.15      3.88 o 
  -6  18   4        4.25        0.27      3.32 o 
  -5  18   4        1.89        4.77      3.51 o 
  -4  18   4       78.98       80.30      5.66 o 
  -3  18   4      215.77      214.73     17.71 o 
  -2  18   4       57.86       54.33      4.78 o 
  -1  18   4       59.93       65.57      3.96 o 
   0  18   4       73.73       84.62      4.85 o 
   1  18   4        0.37        2.81      2.60 o 
   2  18   4       46.71       45.75      3.63 o 
   3  18   4       38.59       37.08      3.50 o 
   4  18   4        5.80        4.60      3.14 o 
   5  18   4        5.53        4.26      2.19 o 
   6  18   4        4.20        4.79      2.32 o 
   7  18   4        0.49        7.66      3.06 o 
  -7  19   4        6.20        4.60      3.83 o 
  -6  19   4        1.42        3.40      3.55 o 
  -5  19   4       58.88       54.43      5.36 o 
  -4  19   4        2.39        6.61      3.59 o 
  -3  19   4        1.10       -2.26      3.28 o 
  -2  19   4        1.36        8.14      4.51 o 
  -1  19   4       46.93       53.62      3.85 o 
   0  19   4       25.25       30.94      3.31 o 
   1  19   4       33.17       35.00      3.48 o 
   2  19   4       79.98       84.08      4.43 o 
   3  19   4        1.10        0.53      3.16 o 
   4  19   4        4.81        6.78      3.33 o 
   5  19   4        2.02       -1.86      2.09 o 
   6  19   4       16.03       13.51      2.65 o 
  -6  20   4       27.01       24.72      4.59 o 
  -5  20   4        1.06        0.64      4.14 o 
  -4  20   4        0.58       -0.49      3.58 o 
  -3  20   4        0.09        5.46      3.91 o 
  -2  20   4       35.43       38.72      4.86 o 
  -1  20   4       33.45       32.31      4.62 o 
   0  20   4        2.59        7.91      2.93 o 
   1  20   4        0.01       -0.30      2.62 o 
   2  20   4        7.72        6.14      3.37 o 
   3  20   4       53.71       53.99      4.89 o 
   4  20   4       23.45       15.40      5.45 o 
  -4  21   4      124.97      130.85      8.38 o 
  -3  21   4       13.26        3.05      5.61 o 
  -2  21   4        2.14        3.20      3.72 o 
  -1  21   4       16.60       13.48      4.19 o 
   0  21   4       26.24       32.33      3.56 o 
   1  21   4       28.96       36.61      4.36 o 
   2  21   4        1.75        0.73      3.26 o 
 -14   1   5       18.09       14.69      4.19 o 
 -13   1   5      109.27      116.82      6.45 o 
 -12   1   5        0.29        6.50      3.26 o 
 -11   1   5       11.56       13.28      3.29 o 
 -10   1   5      134.25      127.76      6.34 o 
  -9   1   5        4.06        2.87      3.20 o 
  -8   1   5      117.60      113.77      5.00 o 
  -7   1   5      396.83      383.93      6.32 o 
  -6   1   5       43.27       42.62      2.35 o 
  -5   1   5      103.34       94.55      3.04 o 
  -4   1   5      226.45      237.81      3.73 o 
  -3   1   5      212.68      200.47      4.46 o 
  -2   1   5        0.60        0.23      1.51 o 
  -1   1   5        3.29        6.48      1.68 o 
   0   1   5       30.78       30.42      2.81 o 
   1   1   5      313.44      304.45     15.35 o 
   2   1   5      355.95      328.34      7.48 o 
   3   1   5        0.13       -2.16      2.69 o 
   4   1   5      131.98      125.20      4.96 o 
   5   1   5       43.73       50.52      3.89 o 
   6   1   5        2.49        8.39      3.09 o 
   7   1   5      194.20      191.81     10.11 o 
   8   1   5       40.03       35.07      4.33 o 
   9   1   5        0.22        6.84      5.50 o 
  10   1   5        2.82       -2.03      3.59 o 
  11   1   5       21.11       22.37      4.57 o 
  12   1   5        4.30        5.21      4.41 o 
 -14   2   5       35.66       34.55      4.66 o 
 -13   2   5       13.63        7.96      3.63 o 
 -12   2   5        8.45        8.34      3.25 o 
 -11   2   5       41.96       48.19      4.30 o 
 -10   2   5      101.19       96.45      5.22 o 
  -9   2   5      100.44       96.88      3.91 o 
  -8   2   5      167.80      161.98      5.73 o 
  -7   2   5       18.97       19.27      2.15 o 
  -6   2   5      110.30      111.32      3.40 o 
  -5   2   5        1.68        2.58      2.67 o 
  -4   2   5      190.48      189.04      3.28 o 
  -3   2   5      144.59      143.32      3.63 o 
  -2   2   5        8.43        5.66      3.04 o 
  -1   2   5      141.49      125.48      3.37 o 
   0   2   5       44.66       34.40      2.46 o 
   1   2   5        8.66        8.72      2.67 o 
   2   2   5      305.03      301.68      7.15 o 
   3   2   5        1.70       -3.51      3.51 o 
   4   2   5        0.03       22.16     19.33 o 
   5   2   5      227.52      224.05      6.78 o 
   6   2   5      201.01      200.36      7.75 o 
   7   2   5        9.66       13.73      3.50 o 
   8   2   5      248.56      244.79     12.68 o 
   9   2   5        0.00        5.89      3.55 o 
  10   2   5       29.03       31.64      4.55 o 
  11   2   5       11.92        4.27      6.60 o 
  12   2   5       16.69       18.29      4.74 o 
 -14   3   5        0.88        0.22      3.56 o 
 -13   3   5       32.99       24.95      4.07 o 
 -12   3   5        1.18       -2.74      2.74 o 
 -11   3   5      137.60      129.81      9.54 o 
 -10   3   5        0.75        4.81      3.03 o 
  -9   3   5      203.37      194.68     11.16 o 
  -8   3   5      487.28      485.37     11.68 o 
  -7   3   5       55.23       49.72      2.48 o 
  -6   3   5      141.51      133.11      3.71 o 
  -5   3   5      148.07      139.12      4.76 o 
  -4   3   5      797.05      775.31      9.41 o 
  -3   3   5       20.40       13.50      1.81 o 
  -2   3   5        7.73        8.40      1.79 o 
  -1   3   5      127.59      123.12      3.41 o 
   0   3   5      602.11      595.01      7.95 o 
   1   3   5        1.05        4.69      3.28 o 
   2   3   5      934.33      977.32     14.71 o 
   3   3   5       66.97       58.37      3.81 o 
   4   3   5      182.53      169.64      5.81 o 
   5   3   5      289.62      278.25      8.75 o 
   6   3   5        3.62       11.29      3.22 o 
   7   3   5       48.89       52.03      4.37 o 
   8   3   5       25.65       28.69      4.15 o 
   9   3   5       36.63       32.00      6.08 o 
  10   3   5       75.68       72.44      7.96 o 
  11   3   5       46.66       49.49      7.07 o 
  12   3   5       24.92       29.92      5.04 o 
 -14   4   5       11.95        9.08      3.59 o 
 -13   4   5       32.93       28.57      4.56 o 
 -12   4   5        3.10        5.70      5.45 o 
 -11   4   5        5.67        4.64      2.92 o 
 -10   4   5      166.18      161.47      5.11 o 
  -9   4   5       47.99       49.53      3.24 o 
  -8   4   5      169.44      176.87      4.96 o 
  -7   4   5       22.80       23.75      2.98 o 
  -6   4   5       26.02       28.15      2.39 o 
  -5   4   5       42.46       36.30      3.04 o 
  -4   4   5        2.39        3.54      2.18 o 
  -3   4   5      174.49      164.11      3.92 o 
  -2   4   5      243.43      237.16      4.78 o 
  -1   4   5       53.51       52.65      2.60 o 
   0   4   5        7.46        1.69      1.81 o 
   1   4   5      150.34      146.35      4.16 o 
   2   4   5      250.27      242.23      5.86 o 
   3   4   5      205.33      200.21      6.81 o 
   4   4   5        2.31        2.36      2.61 o 
   5   4   5        1.12       -0.61      5.50 o 
   6   4   5      194.90      189.80      7.54 o 
   7   4   5       48.44       40.47      4.27 o 
   8   4   5        0.01       -0.33      3.40 o 
   9   4   5        2.38       -0.08      3.47 o 
  10   4   5       22.88       28.79      4.39 o 
  11   4   5       24.19       14.13      4.22 o 
  12   4   5       13.51        9.86      6.86 o 
 -13   5   5       87.45       93.03      5.70 o 
 -12   5   5       82.18       93.87      5.56 o 
 -11   5   5       40.91       47.58      4.32 o 
 -10   5   5       44.01       37.38      3.13 o 
  -9   5   5      262.56      267.90     10.34 o 
  -8   5   5        4.08        6.22      2.36 o 
  -7   5   5        0.17       -1.98      1.98 o 
  -6   5   5      150.35      159.54      4.58 o 
  -5   5   5       19.41       16.62      2.56 o 
  -4   5   5       32.21       27.79      2.89 o 
  -3   5   5      549.26      541.81      8.51 o 
  -2   5   5      205.18      189.22      4.30 o 
  -1   5   5      452.77      422.69      6.78 o 
   0   5   5      714.82      734.19      8.45 o 
   1   5   5      133.87      132.54      4.47 o 
   2   5   5      115.58       98.47      4.01 o 
   3   5   5      122.56      123.70      5.00 o 
   4   5   5       16.79       13.18      3.72 o 
   5   5   5        4.32        1.14      4.98 o 
   6   5   5       91.00       87.25      5.97 o 
   7   5   5       13.59       11.46      3.52 o 
   8   5   5      127.93      114.54      7.44 o 
   9   5   5       63.35       66.65      6.97 o 
  10   5   5      136.24      138.65      6.84 o 
  11   5   5       11.55        9.56      4.10 o 
 -13   6   5       12.09       14.37      3.54 o 
 -12   6   5        0.76       -1.39      2.95 o 
 -11   6   5       66.93       67.35      4.81 o 
 -10   6   5        7.82        3.46      2.07 o 
  -9   6   5       40.81       42.29      3.14 o 
  -8   6   5      133.59      137.41      5.38 o 
  -7   6   5        0.03       -1.89      1.89 o 
  -6   6   5       28.58       29.69      2.52 o 
  -5   6   5       17.80       14.88      2.11 o 
  -4   6   5      662.61      636.65     43.12 o 
  -3   6   5      130.63      119.24      6.08 o 
  -2   6   5        7.75        7.55      1.87 o 
  -1   6   5       59.55       46.81      2.66 o 
   0   6   5       18.23       17.18      2.74 o 
   1   6   5       52.82       46.80      2.80 o 
   2   6   5      147.58      129.38      3.90 o 
   3   6   5       37.97       29.36      2.48 o 
   4   6   5       17.59       16.10      3.11 o 
   5   6   5       11.92       13.52      3.06 o 
   6   6   5       76.53       71.25     14.41 o 
   7   6   5      127.67      131.66      6.10 o 
   8   6   5      114.30      114.86      5.97 o 
   9   6   5       52.51       53.39      4.83 o 
  10   6   5        0.25       -4.19      5.55 o 
  11   6   5       16.21        9.57      4.03 o 
 -13   7   5       39.35       43.89      4.45 o 
 -12   7   5       14.18       17.35      3.44 o 
 -11   7   5       45.17       56.59      3.71 o 
 -10   7   5       48.59       50.66      3.46 o 
  -9   7   5        0.30       -2.02      3.74 o 
  -8   7   5        0.64        2.13      2.14 o 
  -7   7   5       15.91       15.75      2.34 o 
  -6   7   5      326.25      337.34      6.57 o 
  -5   7   5       77.23       76.24      3.39 o 
  -4   7   5       49.31       49.66      2.88 o 
  -3   7   5        0.06       -2.47      2.83 o 
  -2   7   5      386.79      368.09      6.32 o 
  -1   7   5      468.03      428.38      7.07 o 
   0   7   5       13.16       13.78      2.15 o 
   1   7   5      149.36      140.24      3.53 o 
   2   7   5       67.20       66.48      2.72 o 
   3   7   5       78.48       69.53      2.81 o 
   4   7   5       29.30       25.88      3.37 o 
   5   7   5       73.94       67.37      6.23 o 
   6   7   5      165.70      167.16      6.48 o 
   7   7   5        4.79        3.15      3.93 o 
   8   7   5       48.29       47.00      4.62 o 
   9   7   5        5.31        6.23      3.72 o 
  10   7   5       18.43       24.41      4.28 o 
  11   7   5       11.72       11.30      4.07 o 
 -13   8   5       37.11       50.12      4.57 o 
 -12   8   5        2.91        1.17      2.92 o 
 -11   8   5       19.59       22.54      2.56 o 
 -10   8   5       96.69       91.14      4.23 o 
  -9   8   5       36.86       37.64      3.09 o 
  -8   8   5      162.08      153.00      4.81 o 
  -7   8   5       23.78       21.22      2.65 o 
  -6   8   5      111.96      112.12      4.11 o 
  -5   8   5       17.93       18.99      2.41 o 
  -4   8   5      423.05      433.29      7.78 o 
  -3   8   5      602.41      602.92      8.95 o 
  -2   8   5      191.66      187.47      6.19 o 
  -1   8   5       15.06       18.90      3.19 o 
   0   8   5       20.99       20.32      2.50 o 
   1   8   5      450.27      445.59     10.69 o 
   2   8   5        0.02        1.77      1.71 o 
   3   8   5      163.80      163.22      3.97 o 
   4   8   5      361.16      351.55      5.35 o 
   5   8   5       52.12       51.46      5.38 o 
   6   8   5       18.61       14.56      2.43 o 
   7   8   5        0.58       -2.28      2.28 o 
   8   8   5       90.20       89.82      6.01 o 
   9   8   5       18.08       13.51      3.85 o 
  10   8   5        0.01       -3.88      9.64 o 
  11   8   5        0.51        2.51      3.71 o 
 -12   9   5        0.11       -2.40      4.19 o 
 -11   9   5        2.05        3.35      2.24 o 
 -10   9   5        0.10       -1.41      2.31 o 
  -9   9   5       81.37       91.32      4.22 o 
  -8   9   5      139.46      155.01      5.53 o 
  -7   9   5      308.18      315.77      6.82 o 
  -6   9   5     1306.30     1311.60     21.98 o 
  -5   9   5       79.42       79.02      3.58 o 
  -4   9   5        1.31        8.26      3.30 o 
  -3   9   5      717.17      716.54     13.15 o 
  -2   9   5      254.57      254.77      7.30 o 
  -1   9   5      212.61      213.38      5.55 o 
   0   9   5      476.09      504.62      8.16 o 
   1   9   5       19.54       19.34      2.55 o 
   2   9   5        3.40        4.83      1.88 o 
   3   9   5       99.96      106.98      3.12 o 
   4   9   5      156.13      150.24      3.69 o 
   5   9   5      307.07      319.03      6.14 o 
   6   9   5      282.48      293.83      5.97 o 
   7   9   5      228.09      231.27      6.00 o 
   8   9   5       10.97       14.45      3.06 o 
   9   9   5       19.66       17.21      3.13 o 
  10   9   5        9.38       15.91      7.28 o 
 -12  10   5        0.86        3.26      2.36 o 
 -11  10   5       77.62       77.94      5.07 o 
 -10  10   5       24.08       25.51      3.15 o 
  -9  10   5        0.05        1.82      2.40 o 
  -8  10   5      143.72      139.44      4.84 o 
  -7  10   5        5.56        5.64      2.58 o 
  -6  10   5       11.08       18.21      3.62 o 
  -5  10   5        3.22        6.92      2.96 o 
  -4  10   5      594.92      588.83     12.00 o 
  -3  10   5      341.78      373.55     11.21 o 
  -2  10   5       39.33       47.01      3.89 o 
  -1  10   5        1.71        3.63      3.04 o 
   0  10   5       45.89       45.54      3.07 o 
   1  10   5       60.67       59.60      3.25 o 
   2  10   5        0.01        0.60      1.64 o 
   3  10   5      291.38      285.82      4.85 o 
   4  10   5      253.29      254.87      4.72 o 
   5  10   5        0.00        1.61      2.36 o 
   6  10   5       52.60       56.61      5.41 o 
   7  10   5       52.81       53.27      3.84 o 
   8  10   5       49.61       56.88      3.95 o 
   9  10   5       39.06       38.90      3.71 o 
  10  10   5        1.18        0.40      2.88 o 
 -12  11   5       33.37       40.02      3.27 o 
 -11  11   5       41.61       50.66      3.35 o 
 -10  11   5       59.42       49.08      3.75 o 
  -9  11   5       33.56       31.08      4.17 o 
  -8  11   5      212.74      203.31      7.52 o 
  -7  11   5        0.66       -1.64      3.35 o 
  -6  11   5       12.48       15.47      3.56 o 
  -5  11   5       80.07       83.00      5.00 o 
  -4  11   5       94.59       87.46      5.03 o 
  -3  11   5        3.64        3.07      3.56 o 
  -2  11   5       96.93       99.00      5.15 o 
  -1  11   5      397.51      386.92      9.48 o 
   0  11   5      254.12      247.92     30.44 o 
   1  11   5      108.10      105.61      3.60 o 
   2  11   5        1.98        4.18      2.69 o 
   3  11   5       49.90       50.48      2.63 o 
   4  11   5        4.09        5.46      2.05 o 
   5  11   5      234.97      236.55      4.69 o 
   6  11   5      186.66      189.46      5.02 o 
   7  11   5       23.29       20.34      3.17 o 
   8  11   5       29.50       27.98      4.52 o 
   9  11   5        0.01       -2.86      2.86 o 
  10  11   5       13.17       15.19      3.25 o 
 -11  12   5       84.56       90.90      4.91 o 
 -10  12   5       83.45       82.67      7.13 o 
  -9  12   5       18.73       21.20      4.00 o 
  -8  12   5        2.40        1.59      3.36 o 
  -7  12   5        9.38        1.38      3.11 o 
  -6  12   5       23.34       21.43      4.19 o 
  -5  12   5        0.96        3.69      3.21 o 
  -4  12   5       39.23       41.61      4.30 o 
  -3  12   5      374.76      361.80      9.41 o 
  -2  12   5      387.83      379.75      9.71 o 
  -1  12   5        9.15       16.45      3.62 o 
   0  12   5        4.76        3.19      2.44 o 
   1  12   5       18.43       21.27      2.42 o 
   2  12   5      175.55      183.97      4.67 o 
   3  12   5      280.92      290.42      5.06 o 
   4  12   5       48.48       47.37      2.64 o 
   5  12   5      153.75      145.65      3.86 o 
   6  12   5      188.59      197.18      6.12 o 
   7  12   5       52.70       66.58      4.16 o 
   8  12   5        0.02       -0.05      2.74 o 
   9  12   5        1.80        5.11      2.91 o 
 -11  13   5      116.59      124.84      5.61 o 
 -10  13   5       33.01       39.54      4.96 o 
  -9  13   5        0.80        2.93      3.48 o 
  -8  13   5       10.31        9.38      3.55 o 
  -7  13   5       19.41       20.85      3.93 o 
  -6  13   5       29.46       34.04      4.18 o 
  -5  13   5        4.80        6.92      3.28 o 
  -4  13   5       79.16       73.03      5.92 o 
  -3  13   5      205.30      211.73      7.59 o 
  -2  13   5      219.57      213.85      7.44 o 
  -1  13   5      491.09      517.28     24.05 o 
   0  13   5      571.91      593.47     10.07 o 
   1  13   5       10.16       13.24      2.94 o 
   2  13   5       80.69       84.15      3.52 o 
   3  13   5        6.72        5.49      1.92 o 
   4  13   5       43.69       40.91      2.50 o 
   5  13   5       19.59       19.65      2.30 o 
   6  13   5        0.11       -0.44      2.58 o 
   7  13   5       12.94       13.04      3.09 o 
   8  13   5       16.55       15.97      3.30 o 
   9  13   5       39.08       54.18      4.11 o 
 -10  14   5        7.01        9.75      6.71 o 
  -9  14   5      208.88      211.58      8.45 o 
  -8  14   5       11.47       15.07      6.23 o 
  -7  14   5        5.82        2.21      3.61 o 
  -6  14   5       83.33       86.81      5.70 o 
  -5  14   5      161.38      178.39      7.45 o 
  -4  14   5      197.38      189.23      7.55 o 
  -3  14   5       23.59       22.81      3.89 o 
  -2  14   5       30.99       33.98      4.24 o 
  -1  14   5       25.20       27.47      3.06 o 
   0  14   5        2.83        1.27      2.45 o 
   1  14   5      112.53      113.24      4.59 o 
   2  14   5      210.33      217.31      5.18 o 
   3  14   5       23.96       27.64      2.42 o 
   4  14   5        6.58        6.09      2.16 o 
   5  14   5       82.38       81.26      3.66 o 
   6  14   5       10.97       10.26      2.89 o 
   7  14   5      100.20      104.70      4.90 o 
   8  14   5        1.85        3.09      2.90 o 
  -9  15   5        0.61        4.65      4.14 o 
  -8  15   5       29.35       31.22      4.61 o 
  -7  15   5      182.86      176.63      7.78 o 
  -6  15   5       41.63       37.69      4.65 o 
  -5  15   5      125.04      115.07      6.41 o 
  -4  15   5       53.99       56.18     10.74 o 
  -3  15   5      281.66      303.67      9.48 o 
  -2  15   5        0.19       -1.70      3.41 o 
  -1  15   5       23.09       25.55      3.08 o 
   0  15   5       69.09       77.89      4.07 o 
   1  15   5        1.17       -2.47      2.47 o 
   2  15   5        8.11       13.70      2.86 o 
   3  15   5        4.38        8.39      2.08 o 
   4  15   5       15.12       19.96      3.03 o 
   5  15   5       74.49       78.67      3.61 o 
   6  15   5       77.07       73.22      4.31 o 
   7  15   5       11.06       10.06      3.14 o 
   8  15   5        2.59        6.12      2.99 o 
  -9  16   5       46.20       42.36      8.85 o 
  -8  16   5       18.51       13.72      4.04 o 
  -7  16   5        0.66        6.35      3.88 o 
  -6  16   5       17.28       12.87      3.92 o 
  -5  16   5       25.00       29.52      4.26 o 
  -4  16   5        1.44       -1.09      4.92 o 
  -3  16   5       20.77       20.89      5.76 o 
  -2  16   5       11.98        8.35      4.51 o 
  -1  16   5        2.40        0.77      2.31 o 
   0  16   5        1.31       -0.01      2.55 o 
   1  16   5       67.09       69.43      4.13 o 
   2  16   5      106.54      114.17      6.09 o 
   3  16   5        4.72        6.25      2.18 o 
   4  16   5       17.18       21.28      2.37 o 
   5  16   5       16.23       16.33      2.60 o 
   6  16   5        1.11        2.17      2.36 o 
   7  16   5        5.38        5.19      4.24 o 
  -8  17   5       10.59       13.12      4.28 o 
  -7  17   5       20.74       18.59      4.22 o 
  -6  17   5      118.03      124.20      6.98 o 
  -5  17   5       53.72       54.94      5.15 o 
  -4  17   5       25.42       22.01      4.24 o 
  -3  17   5        1.28        3.56      3.52 o 
  -2  17   5        3.99       -0.76      3.32 o 
  -1  17   5       19.17       13.88      2.83 o 
   0  17   5        1.51        1.21      3.72 o 
   1  17   5       29.92       29.15      3.33 o 
   2  17   5       13.11       12.22      3.00 o 
   3  17   5       28.37       32.96      4.22 o 
   4  17   5       69.14       68.09      3.43 o 
   5  17   5      103.42      112.92      4.46 o 
   6  17   5       29.83       36.65      3.06 o 
  -7  18   5        2.18        4.30      3.80 o 
  -6  18   5        4.53        7.04      4.19 o 
  -5  18   5        0.01       -0.61      3.49 o 
  -4  18   5       66.84       71.20      9.27 o 
  -3  18   5       30.25       29.66      8.07 o 
  -2  18   5        1.37       -2.58      3.42 o 
  -1  18   5       44.72       39.35      3.64 o 
   0  18   5        0.02        2.82      2.79 o 
   1  18   5       81.66       82.72      4.54 o 
   2  18   5        8.33        4.56      2.85 o 
   3  18   5        1.51        4.25      3.65 o 
   4  18   5        8.46       11.24      2.71 o 
   5  18   5        0.19       -0.50      2.35 o 
  -5  19   5        3.78        5.59      4.01 o 
  -4  19   5       46.48       40.40      4.99 o 
  -3  19   5        0.32       -0.37      3.98 o 
  -2  19   5       36.64       37.22      4.80 o 
  -1  19   5      102.11      112.54      6.52 o 
   0  19   5        0.31        5.14      2.86 o 
   1  19   5       40.73       43.66      3.90 o 
   2  19   5       26.27       28.79      3.57 o 
   3  19   5       24.18       20.43      5.76 o 
  -3  20   5       15.22       20.41      4.40 o 
  -2  20   5       16.48       23.87      4.62 o 
  -1  20   5       13.71       12.04      6.34 o 
   0  20   5        0.78       -0.52      2.92 o 
   1  20   5       20.07       24.25      6.31 o 
 -13   0   6      147.63      151.73     10.48 o 
 -12   0   6      149.05      181.70     10.48 o 
 -11   0   6       43.83       44.01      6.50 o 
 -10   0   6       85.75       90.75      7.75 o 
  -9   0   6       43.34       48.73      5.97 o 
  -8   0   6       51.39       40.34      4.82 o 
  -7   0   6       62.62       59.52      5.45 o 
  -6   0   6       44.09       39.19      4.82 o 
  -5   0   6       69.52       65.44      2.99 o 
  -4   0   6     1047.56      953.79     12.96 o 
  -3   0   6      278.03      250.86      9.75 o 
  -2   0   6      290.13      294.03     10.06 o 
  -1   0   6      654.19      623.48     15.61 o 
   0   0   6     1281.29     1311.72     26.09 o 
   1   0   6     3924.54     3678.95     58.99 o 
   2   0   6       41.82       59.41      6.60 o 
   3   0   6      180.82      150.47      8.38 o 
   4   0   6        6.14        9.64      4.30 o 
   5   0   6      211.04      199.83      9.75 o 
   6   0   6       62.51       65.49      7.02 o 
   7   0   6       45.02       41.50      6.50 o 
   8   0   6        0.57       -1.47      4.72 o 
   9   0   6        1.53        0.10      5.34 o 
  10   0   6        3.18       11.84      6.39 o 
  11   0   6       41.82       44.32      7.75 o 
 -13   1   6       19.43       23.14      4.22 o 
 -12   1   6        2.56        4.55      7.81 o 
 -11   1   6        4.71        5.48      3.40 o 
 -10   1   6       15.53       13.31      3.77 o 
  -9   1   6       67.73       68.11      6.50 o 
  -8   1   6       55.01       41.86      9.06 o 
  -7   1   6       20.81       23.08      3.00 o 
  -6   1   6       25.35       25.00      3.04 o 
  -5   1   6      503.50      464.73     25.73 o 
  -4   1   6       25.20       22.00      1.95 o 
  -3   1   6        6.60        3.59      2.25 o 
  -2   1   6      849.53      858.14     12.59 o 
  -1   1   6      281.66      277.12     11.68 o 
   0   1   6      579.54      579.51     52.66 o 
   1   1   6        4.88       -5.55      5.55 o 
   2   1   6     1198.37     1196.72     17.74 o 
   3   1   6      232.49      207.87      9.01 o 
   4   1   6       35.75       37.06      5.61 o 
   5   1   6       11.94       13.02      3.37 o 
   6   1   6        4.76        4.06      8.17 o 
   7   1   6       45.95       48.50      4.70 o 
   8   1   6       87.23       81.22      5.63 o 
   9   1   6       72.62       80.26      7.13 o 
  10   1   6      100.68      101.33      6.67 o 
  11   1   6        0.01       -3.89      3.89 o 
 -13   2   6        1.03        1.79      3.30 o 
 -12   2   6      104.47      103.92      6.07 o 
 -11   2   6       31.23       30.92      4.00 o 
 -10   2   6        7.38        9.54      3.33 o 
  -9   2   6       70.21       75.95      5.13 o 
  -8   2   6       22.32       27.63     11.21 o 
  -7   2   6      245.23      236.59      6.69 o 
  -6   2   6      110.59       98.61      4.97 o 
  -5   2   6      221.43      214.80      6.37 o 
  -4   2   6      464.72      444.82     13.62 o 
  -3   2   6      105.09       96.90      3.11 o 
  -2   2   6      106.68       93.36      3.51 o 
  -1   2   6       29.96       19.41      6.33 o 
   0   2   6      137.27      132.09     10.27 o 
   1   2   6        5.36       12.26      4.30 o 
   2   2   6       59.65       43.54     11.53 o 
   3   2   6       26.03       24.75      3.48 o 
   4   2   6       30.78       30.10      3.73 o 
   5   2   6       81.25       89.65      5.11 o 
   6   2   6       67.88       70.14      5.04 o 
   7   2   6       44.19       44.53      4.59 o 
   8   2   6       68.37       66.52      5.21 o 
   9   2   6        3.46        3.30      3.97 o 
  10   2   6       25.72       25.86      4.74 o 
 -13   3   6        6.50        2.11      4.40 o 
 -12   3   6        3.20        4.56      4.92 o 
 -11   3   6        2.29        1.56      3.15 o 
 -10   3   6        3.08        7.05      3.56 o 
  -9   3   6      164.62      145.53      5.96 o 
  -8   3   6      505.84      496.93     10.78 o 
  -7   3   6      122.03      115.75      6.91 o 
  -6   3   6       44.55       40.48      2.75 o 
  -5   3   6        7.38        6.59      2.70 o 
  -4   3   6      276.10      285.84     15.25 o 
  -3   3   6       92.59       83.49      4.21 o 
  -2   3   6        8.00        3.44      2.06 o 
  -1   3   6        1.97       -1.97      1.97 o 
   0   3   6       80.67       68.69      4.63 o 
   1   3   6       67.17       65.49     11.37 o 
   2   3   6      108.33       98.24      8.17 o 
   3   3   6      159.22      155.82      5.96 o 
   4   3   6       19.84       22.91      3.61 o 
   5   3   6      248.53      236.79      9.90 o 
   6   3   6      196.63      192.63      7.25 o 
   7   3   6       32.21       35.01      8.59 o 
   8   3   6        6.74        9.75      3.87 o 
   9   3   6        8.53       10.20      3.99 o 
  10   3   6       57.36       54.53      5.44 o 
 -13   4   6       23.49       24.89      4.17 o 
 -12   4   6        1.29       -2.70      3.09 o 
 -11   4   6        4.21        0.97      3.24 o 
 -10   4   6       13.38       11.74      4.72 o 
  -9   4   6       19.38        9.01      4.09 o 
  -8   4   6      119.29      114.45      5.48 o 
  -7   4   6      279.52      277.60      9.13 o 
  -6   4   6      284.94      286.63      7.62 o 
  -5   4   6      218.95      213.71      9.17 o 
  -4   4   6       86.13       83.47      4.36 o 
  -3   4   6       78.44       76.66      4.28 o 
  -2   4   6        4.44        3.08      1.96 o 
  -1   4   6        0.81       -2.13      2.13 o 
   0   4   6        0.63       -0.95      2.03 o 
   1   4   6      181.75      172.64      4.61 o 
   2   4   6        0.60       -3.48      4.24 o 
   3   4   6       91.93      108.84     10.22 o 
   4   4   6        8.90        8.24      3.18 o 
   5   4   6       65.23       70.59      4.88 o 
   6   4   6      112.44      113.64      5.92 o 
   7   4   6       78.89       75.60      5.43 o 
   8   4   6       51.06       49.87      4.89 o 
   9   4   6       14.11       15.17      4.19 o 
  10   4   6        4.04        0.68      3.86 o 
 -12   5   6        4.12        3.54      5.71 o 
 -11   5   6        8.62        6.60      3.22 o 
 -10   5   6       50.15       49.16      4.30 o 
  -9   5   6        0.86       -2.82      2.82 o 
  -8   5   6       93.91       96.13      4.58 o 
  -7   5   6      248.25      239.63      5.98 o 
  -6   5   6       30.27       35.13      2.86 o 
  -5   5   6       15.31       14.01      3.00 o 
  -4   5   6        3.42        6.59      2.76 o 
  -3   5   6      359.43      366.09      8.82 o 
  -2   5   6       32.25       31.59      2.60 o 
  -1   5   6       22.13       21.97      2.19 o 
   0   5   6        6.29        0.58      2.54 o 
   1   5   6      116.81      106.57      3.86 o 
   2   5   6       32.49       33.99      3.55 o 
   3   5   6      108.87      107.48      5.11 o 
   4   5   6      297.68      294.55      8.33 o 
   5   5   6       33.65       34.56      5.34 o 
   6   5   6       12.03       10.40      3.60 o 
   7   5   6        5.21        4.04      3.62 o 
   8   5   6       40.58       44.26      4.73 o 
   9   5   6       24.57       19.01      7.02 o 
  10   5   6        1.56        0.10      3.93 o 
 -12   6   6       47.11       50.06      4.78 o 
 -11   6   6        0.02        2.59      6.55 o 
 -10   6   6        2.47        5.81      3.07 o 
  -9   6   6       55.29       47.57      4.03 o 
  -8   6   6        7.52        9.54      3.78 o 
  -7   6   6        4.41        6.68      2.82 o 
  -6   6   6       11.13       11.16      2.42 o 
  -5   6   6       56.19       59.85      4.08 o 
  -4   6   6       21.67       21.46      3.07 o 
  -3   6   6       81.73       87.59      8.59 o 
  -2   6   6       63.39       66.79      4.37 o 
  -1   6   6      408.79      392.75      8.68 o 
   0   6   6       22.87       23.22      2.28 o 
   1   6   6       85.80       93.89      3.31 o 
   2   6   6      139.15      144.01      4.48 o 
   3   6   6        4.95        1.36      5.08 o 
   4   6   6        0.02        0.61      2.99 o 
   5   6   6       68.60       70.64      4.96 o 
   6   6   6      163.35      172.41      7.14 o 
   7   6   6        1.49       -0.53      3.40 o 
   8   6   6        1.13        4.62      3.75 o 
   9   6   6        0.22       -3.05      3.72 o 
  10   6   6       64.27       61.45      5.62 o 
 -12   7   6        9.69        9.26      4.14 o 
 -11   7   6        1.81       -0.48      2.52 o 
 -10   7   6        3.22        2.98      3.06 o 
  -9   7   6       23.69       22.78      2.88 o 
  -8   7   6        1.23        4.20      2.38 o 
  -7   7   6        9.56        8.50      2.36 o 
  -6   7   6        8.25        8.73      2.49 o 
  -5   7   6       16.86       11.37      2.80 o 
  -4   7   6       78.83       85.04      4.78 o 
  -3   7   6      202.46      207.77      7.49 o 
  -2   7   6      181.27      171.40      6.40 o 
  -1   7   6      141.14      135.09      4.44 o 
   0   7   6       15.66       13.55      2.04 o 
   1   7   6        5.54        1.99      2.01 o 
   2   7   6       20.07       16.13      3.39 o 
   3   7   6       23.60       19.46      2.74 o 
   4   7   6       45.54       35.69      3.95 o 
   5   7   6        7.64       10.35      3.45 o 
   6   7   6       13.49       17.70      3.77 o 
   7   7   6       30.58       36.31      4.52 o 
   8   7   6      131.89      135.42      6.95 o 
   9   7   6       28.75       27.03      4.87 o 
  10   7   6        8.98       11.17      4.30 o 
 -12   8   6       51.11       63.61      5.01 o 
 -11   8   6       24.95       38.09      4.48 o 
 -10   8   6       28.29       31.52      3.89 o 
  -9   8   6       42.40       42.52      3.38 o 
  -8   8   6        1.69        3.06      2.35 o 
  -7   8   6        6.39        3.58      2.35 o 
  -6   8   6        0.03        1.77      3.21 o 
  -5   8   6        0.39       -3.02      3.02 o 
  -4   8   6        3.49        3.80      3.51 o 
  -3   8   6       43.04       49.60      7.23 o 
  -2   8   6       53.19       53.28      4.22 o 
  -1   8   6        0.60       -1.54      2.66 o 
   0   8   6       58.65       57.44      2.79 o 
   1   8   6      297.49      298.35      5.63 o 
   2   8   6       24.00       30.42      2.57 o 
   3   8   6        5.06       -1.80      1.93 o 
   4   8   6        3.34        0.79      2.56 o 
   5   8   6        2.17        3.35      2.65 o 
   6   8   6        7.58        9.35      2.80 o 
   7   8   6        0.08       -2.68      2.68 o 
   8   8   6        0.32        3.45      3.85 o 
   9   8   6        3.82       -2.01      3.68 o 
 -11   9   6        2.74        4.83      3.17 o 
 -10   9   6        1.32        2.30      2.63 o 
  -9   9   6       84.78       90.97      7.23 o 
  -8   9   6       26.10       21.24      2.88 o 
  -7   9   6       13.06       15.95      3.55 o 
  -6   9   6       35.78       34.12      4.00 o 
  -5   9   6       79.03       78.17      5.34 o 
  -4   9   6        2.08       -1.92      2.70 o 
  -3   9   6        0.63        2.74      2.93 o 
  -2   9   6        0.22       -0.92      3.51 o 
  -1   9   6        3.49        5.52      2.96 o 
   0   9   6       71.68       72.18      4.74 o 
   1   9   6        0.44        0.47      2.00 o 
   2   9   6      241.47      258.33      5.36 o 
   3   9   6        3.68        1.80      2.44 o 
   4   9   6       47.32       47.96      3.58 o 
   5   9   6        0.42       -2.45      2.45 o 
   6   9   6        2.23        2.30      3.78 o 
   7   9   6       17.32       18.91      3.13 o 
   8   9   6        4.00       -3.68      3.68 o 
   9   9   6       10.95       10.28      4.11 o 
 -11  10   6        7.24       13.10      5.66 o 
 -10  10   6       87.78       93.62      5.85 o 
  -9  10   6        1.99        1.37      3.37 o 
  -8  10   6        3.29        4.48      3.33 o 
  -7  10   6      175.29      162.35      9.33 o 
  -6  10   6       20.23       25.07      3.96 o 
  -5  10   6        2.36        6.84      4.35 o 
  -4  10   6       77.37       84.75      5.19 o 
  -3  10   6        0.97        1.23      3.82 o 
  -2  10   6       22.10       22.83      3.63 o 
  -1  10   6       60.56       54.98      4.44 o 
   0  10   6        3.79        3.26      4.35 o 
   1  10   6       19.37       20.67      2.37 o 
   2  10   6      100.63      105.72      3.78 o 
   3  10   6        0.56        1.24      2.17 o 
   4  10   6        5.41        8.03      2.42 o 
   5  10   6       33.08       40.25      3.54 o 
   6  10   6       10.83        8.04      2.89 o 
   7  10   6        3.41        7.03      3.85 o 
   8  10   6       22.72       22.06      4.30 o 
   9  10   6        6.00        7.73      5.61 o 
 -11  11   6        0.40        1.89      5.55 o 
 -10  11   6        4.21        4.09      3.85 o 
  -9  11   6       53.08       50.98      4.92 o 
  -8  11   6        2.59        5.58      3.59 o 
  -7  11   6        0.42        3.36      3.41 o 
  -6  11   6      102.11       99.66      5.80 o 
  -5  11   6       60.07       53.21      4.52 o 
  -4  11   6        2.79        7.61      3.37 o 
  -3  11   6        6.33        6.49      3.27 o 
  -2  11   6        0.66       -2.10      4.45 o 
  -1  11   6        2.74        2.65      3.33 o 
   0  11   6      180.41      186.16      7.19 o 
   1  11   6       12.59       18.86      2.67 o 
   2  11   6       50.20       54.60      3.11 o 
   3  11   6      147.97      148.82      4.45 o 
   4  11   6       39.07       44.63      3.11 o 
   5  11   6       91.73      102.88      4.76 o 
   6  11   6       23.24       32.32      4.97 o 
   7  11   6       47.11       46.59      5.04 o 
   8  11   6       25.85       30.04      4.55 o 
 -10  12   6       26.72       40.61      5.00 o 
  -9  12   6       19.48       18.33      4.06 o 
  -8  12   6       51.75       60.66      5.26 o 
  -7  12   6       79.16       81.44      5.67 o 
  -6  12   6      148.75      143.20     12.00 o 
  -5  12   6        1.22        3.99      3.55 o 
  -4  12   6      189.43      191.58      7.37 o 
  -3  12   6        7.50        6.58      3.37 o 
  -2  12   6        1.45       10.96      3.59 o 
  -1  12   6      212.14      220.13      7.89 o 
   0  12   6       39.97       42.53      4.44 o 
   1  12   6       99.03       87.92      7.65 o 
   2  12   6      109.99      124.61      6.03 o 
   3  12   6       14.78       11.80      2.47 o 
   4  12   6        0.18       -0.37      2.31 o 
   5  12   6        6.22       11.17      3.09 o 
   6  12   6       13.69       13.52      3.93 o 
   7  12   6       10.63        8.69      3.96 o 
   8  12   6       29.55       29.28      7.60 o 
  -9  13   6        1.76        5.73      3.77 o 
  -8  13   6       71.41       68.23      6.39 o 
  -7  13   6       21.03       18.85      4.11 o 
  -6  13   6        0.06        2.11      6.13 o 
  -5  13   6        0.41        2.19      3.56 o 
  -4  13   6       18.09       22.97      4.00 o 
  -3  13   6        0.28       -1.41      3.26 o 
  -2  13   6       53.03       63.63      7.18 o 
  -1  13   6        7.29       11.48      4.66 o 
   0  13   6        9.91        7.83      4.13 o 
   1  13   6       77.99       77.65      5.37 o 
   2  13   6        7.82       13.09      2.84 o 
   3  13   6        3.16        1.16      2.24 o 
   4  13   6        0.78        0.46      2.39 o 
   5  13   6        4.09       -0.29      2.32 o 
   6  13   6       13.28       12.24      4.28 o 
   7  13   6       30.46       33.70      3.75 o 
  -9  14   6        4.66        4.33      3.88 o 
  -8  14   6        5.50        4.18      3.81 o 
  -7  14   6        2.24       -0.26      3.51 o 
  -6  14   6       19.75       24.00      5.55 o 
  -5  14   6      139.76      132.25      6.82 o 
  -4  14   6        0.31       -0.65      3.30 o 
  -3  14   6        1.65       -0.63      3.36 o 
  -2  14   6       86.28       88.34      5.67 o 
  -1  14   6        1.49       -1.79      3.32 o 
   0  14   6        0.33       -0.30      3.37 o 
   1  14   6        1.02       -0.33      3.52 o 
   2  14   6       32.79       33.62      3.57 o 
   3  14   6       13.35       15.73      3.61 o 
   4  14   6      116.15      114.94      3.80 o 
   5  14   6        1.49       -0.59      2.39 o 
   6  14   6        0.51       -0.33      2.85 o 
  -8  15   6       13.68       13.23      4.21 o 
  -7  15   6       47.51       44.09      5.07 o 
  -6  15   6        0.03       -2.74      3.50 o 
  -5  15   6        9.43       12.54      3.92 o 
  -4  15   6       20.92       24.17      4.25 o 
  -3  15   6      137.48      135.65      8.38 o 
  -2  15   6        1.03        2.68      3.61 o 
  -1  15   6      184.28      169.57      7.37 o 
   0  15   6        0.48       -0.37      3.46 o 
   1  15   6       25.64       20.85      4.21 o 
   2  15   6      106.15      119.12      4.89 o 
   3  15   6      177.78      186.76      8.95 o 
   4  15   6        1.10        2.40      2.66 o 
   5  15   6       19.69       15.03      2.69 o 
   6  15   6        1.22        5.07      3.11 o 
  -7  16   6        6.65        5.54      3.73 o 
  -6  16   6        5.31        8.46      3.95 o 
  -5  16   6        2.02       -1.93      3.59 o 
  -4  16   6       10.00        4.79      3.82 o 
  -3  16   6        5.88        7.21      3.78 o 
  -2  16   6        1.86       -2.92      3.37 o 
  -1  16   6       39.49       41.67      4.78 o 
   0  16   6       25.94       21.70      4.14 o 
   1  16   6      112.86      117.60     10.79 o 
   2  16   6        2.07        1.57      2.77 o 
   3  16   6        0.02        0.51      3.98 o 
   4  16   6       27.72       27.26      3.00 o 
   5  16   6       41.06       46.26      3.37 o 
  -6  17   6        8.48        8.73      3.98 o 
  -5  17   6       14.84       15.46      5.61 o 
  -4  17   6       20.22       22.70     11.00 o 
  -3  17   6       19.52       12.04      3.93 o 
  -2  17   6       29.42       27.31      4.68 o 
  -1  17   6        3.08       -0.82      3.44 o 
   0  17   6        1.78       -3.16      3.54 o 
   1  17   6       12.18       21.01      4.21 o 
   2  17   6        8.14        7.74      2.76 o 
   3  17   6        0.07        2.46      2.53 o 
  -4  18   6        2.12        6.64      3.84 o 
  -3  18   6       18.46       18.68      4.87 o 
  -2  18   6       23.87       22.93      4.38 o 
  -1  18   6        6.03        8.70      4.24 o 
   0  18   6       30.16       34.84      6.60 o 
   1  18   6        7.99        4.93      3.58 o 
   2  18   6        1.47        4.57      3.68 o 
 -12   1   7        7.85        0.79      3.44 o 
 -11   1   7        7.81        7.85      3.55 o 
 -10   1   7        7.99       14.82      4.66 o 
  -9   1   7        0.10        2.20      4.61 o 
  -8   1   7       27.00       24.21      4.82 o 
  -7   1   7        1.48        1.27      2.55 o 
  -6   1   7       25.22       20.77      3.11 o 
  -5   1   7        5.13        1.89      3.72 o 
  -4   1   7        0.01        0.13      1.97 o 
  -3   1   7       23.78       21.59      4.45 o 
  -2   1   7        2.30        1.52      2.67 o 
  -1   1   7        5.96        7.91      2.82 o 
   0   1   7       24.41       28.69      3.51 o 
   1   1   7       17.20       14.14      3.33 o 
   2   1   7       22.23       21.91      3.82 o 
   3   1   7        0.07        0.05      3.22 o 
   4   1   7        0.17        0.42      3.33 o 
   5   1   7       11.85       10.79      3.68 o 
   6   1   7       17.12       13.62      4.04 o 
   7   1   7        2.24        4.56      3.82 o 
   8   1   7        5.08        6.60      5.03 o 
   9   1   7        1.70       -1.04      5.87 o 
 -11   2   7        0.83        1.83      7.23 o 
 -10   2   7        0.20        4.92      3.41 o 
  -9   2   7      170.53      175.62      9.95 o 
  -8   2   7       56.27       63.92      6.29 o 
  -7   2   7        0.05        2.14      2.66 o 
  -6   2   7       20.47       28.99      3.33 o 
  -5   2   7      156.82      135.11      4.21 o 
  -4   2   7       81.65       78.55      3.43 o 
  -3   2   7        0.36        0.48      2.01 o 
  -2   2   7       21.63       23.26      2.62 o 
  -1   2   7        0.01        1.68      3.62 o 
   0   2   7      105.60      114.37      5.22 o 
   1   2   7        7.09       12.18      3.37 o 
   2   2   7       71.32       71.43      7.96 o 
   3   2   7       82.46       84.79      5.19 o 
   4   2   7       11.95       13.69      6.03 o 
   5   2   7       93.00      107.67      7.02 o 
   6   2   7       47.50       54.57      5.07 o 
   7   2   7       27.95       33.76      5.45 o 
   8   2   7        3.36        7.59      4.07 o 
   9   2   7       29.85       30.37      5.01 o 
 -11   3   7        1.47       -3.22      3.22 o 
 -10   3   7       36.76       35.63      6.18 o 
  -9   3   7       41.28       42.14      7.91 o 
  -8   3   7       17.82       24.86      6.18 o 
  -7   3   7      100.16      117.21      5.28 o 
  -6   3   7        0.50        4.80      2.71 o 
  -5   3   7       21.34       25.04      4.92 o 
  -4   3   7       25.64       32.32      2.71 o 
  -3   3   7       69.14       70.02      3.43 o 
  -2   3   7       12.12       15.33      2.15 o 
  -1   3   7       37.37       36.20      2.94 o 
   0   3   7        1.93        3.31      5.29 o 
   1   3   7      278.14      254.81      7.63 o 
   2   3   7        0.07        1.12      3.12 o 
   3   3   7        0.90        3.29      3.62 o 
   4   3   7        3.63        3.97      3.37 o 
   5   3   7       21.66       25.16      4.09 o 
   6   3   7        1.50        7.61      3.72 o 
   7   3   7       10.57        8.89      5.40 o 
   8   3   7        2.39        1.93      4.06 o 
   9   3   7        4.94        3.82      4.03 o 
 -11   4   7       20.46       18.63      4.03 o 
 -10   4   7        0.28       -4.40      4.40 o 
  -9   4   7       84.86       81.52      8.91 o 
  -8   4   7        0.58        1.34      4.77 o 
  -7   4   7       27.78       26.51      5.24 o 
  -6   4   7        0.01       -2.14      2.14 o 
  -5   4   7        0.04        2.53      5.82 o 
  -4   4   7        2.30        3.05      2.13 o 
  -3   4   7        0.17        0.00      2.22 o 
  -2   4   7      119.28      122.74      4.33 o 
  -1   4   7      102.64       99.33      3.45 o 
   0   4   7        6.42        5.58      2.31 o 
   1   4   7       28.24       26.19      3.78 o 
   2   4   7       21.76       14.13      3.44 o 
   3   4   7       13.88       12.19      3.52 o 
   4   4   7        9.17        6.46      3.62 o 
   5   4   7       52.98       60.79      5.01 o 
   6   4   7        1.21        0.51      3.71 o 
   7   4   7       21.36       17.82      4.77 o 
   8   4   7       13.72       13.58      4.46 o 
   9   4   7        1.79        3.05      4.30 o 
 -11   5   7       23.03       23.10      4.00 o 
 -10   5   7        0.32       -2.92      2.92 o 
  -9   5   7        6.65       -1.16      3.18 o 
  -8   5   7       35.78       39.24      4.22 o 
  -7   5   7       11.41        9.49      2.64 o 
  -6   5   7        0.28        1.71      2.85 o 
  -5   5   7        0.00       -2.66      2.66 o 
  -4   5   7       89.34       92.08      5.04 o 
  -3   5   7        9.72       10.87      2.82 o 
  -2   5   7        1.19        0.36      2.35 o 
  -1   5   7        4.51        7.97      2.49 o 
   0   5   7       30.05       27.42      2.50 o 
   1   5   7       44.34       44.66      4.19 o 
   2   5   7        8.57        4.64      3.29 o 
   3   5   7       19.65       19.96      3.71 o 
   4   5   7        2.09       -4.94      7.13 o 
   5   5   7        1.38       -1.05      3.55 o 
   6   5   7       25.70       31.93      4.43 o 
   7   5   7       78.63       74.84      9.06 o 
   8   5   7        6.24        9.57      8.38 o 
 -11   6   7        2.98       -1.03      3.22 o 
 -10   6   7        3.57        2.02      3.11 o 
  -9   6   7       26.29       23.56      3.78 o 
  -8   6   7        1.44       -3.07      3.07 o 
  -7   6   7        4.93        9.47      2.82 o 
  -6   6   7        1.40        0.94      2.33 o 
  -5   6   7       10.97        7.16      2.93 o 
  -4   6   7       16.28       16.04      4.30 o 
  -3   6   7      214.42      241.85     11.42 o 
  -2   6   7       88.78       97.76      4.17 o 
  -1   6   7       78.69       80.28      3.98 o 
   0   6   7       69.77       75.97      3.29 o 
   1   6   7       20.18       18.36      2.37 o 
   2   6   7        3.16        1.24      2.56 o 
   3   6   7        0.44        1.17      3.25 o 
   4   6   7        5.51        4.05      3.59 o 
   5   6   7       14.38       11.13      3.89 o 
   6   6   7        3.19        4.85      3.78 o 
   7   6   7        5.83        8.55      4.25 o 
   8   6   7       33.04       40.57      5.13 o 
 -11   7   7        6.23       -1.26      4.30 o 
 -10   7   7       29.69       38.44      5.87 o 
  -9   7   7       15.71       12.52      3.44 o 
  -8   7   7        2.57        0.01      2.69 o 
  -7   7   7       16.93       23.22      3.02 o 
  -6   7   7        4.32        4.73      3.07 o 
  -5   7   7      135.39      140.38      6.30 o 
  -4   7   7       29.73       34.22      4.11 o 
  -3   7   7       35.46       33.09      7.81 o 
  -2   7   7        7.90        8.34      2.88 o 
  -1   7   7       82.75       92.81      4.53 o 
   0   7   7       37.91       38.21      3.21 o 
   1   7   7        9.81       11.87      2.40 o 
   2   7   7       61.51       65.96      3.97 o 
   3   7   7       13.44       13.18      2.96 o 
   4   7   7        0.07       -0.39      2.73 o 
   5   7   7        0.32        0.20      3.70 o 
   6   7   7       32.16       36.16      4.66 o 
   7   7   7       50.33       44.19      5.13 o 
   8   7   7        2.09        2.69      4.00 o 
 -10   8   7        3.31        5.76      4.92 o 
  -9   8   7       14.85       17.18      5.24 o 
  -8   8   7       59.16       67.06      5.00 o 
  -7   8   7      164.25      164.56     14.20 o 
  -6   8   7       16.67       21.77      4.20 o 
  -5   8   7       35.22       46.72      4.52 o 
  -4   8   7       31.37       29.64      4.15 o 
  -3   8   7      135.92      135.25      6.37 o 
  -2   8   7       37.98       40.55      6.29 o 
  -1   8   7        0.01        3.28      3.16 o 
   0   8   7        6.00       11.03      2.66 o 
   1   8   7       34.97       31.45      2.72 o 
   2   8   7       22.48       26.44      2.65 o 
   3   8   7        0.15       -0.91      2.63 o 
   4   8   7      104.55      113.59      4.96 o 
   5   8   7       97.20       97.80      4.82 o 
   6   8   7        0.15       -2.80      2.80 o 
   7   8   7        1.91        5.79      3.09 o 
   8   8   7        0.20        1.98      7.39 o 
 -10   9   7       11.81       10.90      5.34 o 
  -9   9   7       12.97        9.94      7.02 o 
  -8   9   7        0.51        3.47      7.70 o 
  -7   9   7       27.38       27.05      4.08 o 
  -6   9   7       76.36       82.83      5.59 o 
  -5   9   7      276.50      306.82     16.29 o 
  -4   9   7        5.80        6.32      3.63 o 
  -3   9   7       57.05       67.49      6.92 o 
  -2   9   7       66.66       64.81      4.89 o 
  -1   9   7      188.45      193.00      5.87 o 
   0   9   7       33.91       34.25      3.31 o 
   1   9   7        1.02        1.57      2.52 o 
   2   9   7       15.65       16.33      2.77 o 
   3   9   7       21.60       15.46      3.09 o 
   4   9   7        9.70        5.47      2.95 o 
   5   9   7        2.02        2.36      4.28 o 
   6   9   7        6.74       10.79      3.29 o 
   7   9   7       26.44       33.86      6.72 o 
  -9  10   7        9.70       20.53      6.08 o 
  -8  10   7       32.17       38.58      4.59 o 
  -7  10   7       73.98       75.68      5.45 o 
  -6  10   7        3.14        1.30      3.48 o 
  -5  10   7       73.07       83.83      5.81 o 
  -4  10   7       38.11       39.44      4.52 o 
  -3  10   7       72.54       81.21      5.52 o 
  -2  10   7       34.77       43.70      4.52 o 
  -1  10   7       14.00       17.50      5.34 o 
   0  10   7        0.03        0.18      2.49 o 
   1  10   7       40.56       46.53      4.00 o 
   2  10   7        0.13       -0.91      2.74 o 
   3  10   7        0.41       -3.10      3.10 o 
   4  10   7       81.97       86.14      4.73 o 
   5  10   7      121.61      133.47      5.54 o 
   6  10   7       30.02       29.22      3.82 o 
   7  10   7        0.01        4.41      4.20 o 
  -9  11   7       35.39       34.09      9.33 o 
  -8  11   7        6.70        6.27      3.78 o 
  -7  11   7       33.23       40.99      4.74 o 
  -6  11   7        0.14       -4.56      4.56 o 
  -5  11   7        0.18       -1.81      3.39 o 
  -4  11   7       32.76       33.73      4.48 o 
  -3  11   7       48.52       48.48      4.85 o 
  -2  11   7       27.27       35.48      5.92 o 
  -1  11   7        0.10       -1.85      3.62 o 
   0  11   7       17.97       21.50      3.10 o 
   1  11   7       79.49       87.88      4.43 o 
   2  11   7       82.62       82.12      4.58 o 
   3  11   7        1.05       -0.04      2.50 o 
   4  11   7        0.36        2.99      3.09 o 
   5  11   7        0.68        1.09      3.74 o 
   6  11   7       68.98       75.51      5.86 o 
  -8  12   7        5.81        2.93      3.70 o 
  -7  12   7       13.24       12.37      3.95 o 
  -6  12   7        5.24        2.34      3.54 o 
  -5  12   7        0.20       -0.64      3.47 o 
  -4  12   7        7.49        7.09      3.78 o 
  -3  12   7        3.60        5.16      3.83 o 
  -2  12   7      230.74      239.77      8.93 o 
  -1  12   7      153.37      159.90      7.41 o 
   0  12   7       28.52       37.27      3.40 o 
   1  12   7        8.67        8.08      3.02 o 
   2  12   7        4.26        5.36      2.90 o 
   3  12   7        4.60        4.90      2.91 o 
   4  12   7       85.82       89.57      4.87 o 
   5  12   7       25.05       28.01      3.74 o 
   6  12   7        5.15        4.82      5.24 o 
  -7  13   7        2.48        3.69      3.70 o 
  -6  13   7       12.06       10.67      4.51 o 
  -5  13   7        2.87        4.14      3.63 o 
  -4  13   7       53.20       56.56      5.30 o 
  -3  13   7       34.63       38.06      4.92 o 
  -2  13   7        7.04       12.51      4.46 o 
  -1  13   7        0.23        6.20      4.20 o 
   0  13   7      115.81      126.69      9.75 o 
   1  13   7       35.29       54.96      4.06 o 
   2  13   7       15.29       16.69      3.15 o 
   3  13   7       14.43        8.98      3.09 o 
   4  13   7        0.23       -3.42      3.42 o 
   5  13   7       14.80       20.67      6.11 o 
  -7  14   7        0.07        5.03      5.76 o 
  -6  14   7       16.13       11.29      4.45 o 
  -5  14   7       16.72       17.72      7.13 o 
  -4  14   7       20.26       27.10      4.77 o 
  -3  14   7       59.63       58.50      7.70 o 
  -2  14   7       73.77       91.59      9.85 o 
  -1  14   7        1.27        1.48      3.85 o 
   0  14   7       19.26       16.45      6.81 o 
   1  14   7       17.55       16.76      3.23 o 
   2  14   7       39.88       38.75      3.75 o 
   3  14   7        9.64        6.87      3.21 o 
   4  14   7        3.02       -2.54      2.98 o 
  -5  15   7        2.38       -1.26      4.19 o 
  -4  15   7      101.27      105.05      6.74 o 
  -3  15   7        3.20        7.03      5.13 o 
  -2  15   7       33.77       37.07      5.01 o 
  -1  15   7        0.34       -0.11      4.04 o 
   0  15   7        9.32        5.03      5.97 o 
   1  15   7       15.07       18.84      3.41 o 
   2  15   7        4.88        6.66      3.29 o 
   3  15   7        0.39       -1.96      5.74 o 
  -4  16   7        0.02       -0.52      6.08 o 
  -3  16   7        0.29       -0.77      3.79 o 
  -2  16   7        1.41        3.32      4.01 o 
  -1  16   7        3.44        0.80      7.91 o 
   0  16   7        0.59       -1.65      3.77 o 
   1  16   7        5.62        5.13      3.26 o 
 -10   0   8        3.50        3.67      5.24 o 
  -7   0   8       17.13       16.24      5.13 o 
  -6   0   8       59.29       56.58      6.39 o 
  -5   0   8       70.07       50.93      6.08 o 
  -4   0   8       58.48       56.90      6.18 o 
  -2   0   8        3.82        3.25      4.92 o 
  -1   0   8       91.38       86.97      7.23 o 
   0   0   8      242.61      222.78     10.79 o 
   1   0   8      112.66      124.70      9.33 o 
   2   0   8      493.70      448.07     15.93 o 
   3   0   8        4.42       19.60      6.50 o 
   4   0   8        7.72       17.71      6.39 o 
   5   0   8        0.10        4.61      5.66 o 
   6   0   8       57.36       59.20      7.75 o 
   7   0   8       22.70       22.42      7.13 o 
 -10   1   8        9.22       10.59      3.89 o 
  -9   1   8        6.36       13.41      5.13 o 
  -8   1   8        1.32        5.34      4.51 o 
  -7   1   8        0.13        0.53      3.07 o 
  -6   1   8      107.55      103.73      5.51 o 
  -5   1   8        5.40        4.11      3.04 o 
  -4   1   8       65.29       67.38      6.92 o 
  -3   1   8        7.43        6.35      3.77 o 
  -2   1   8       12.87       20.54      5.03 o 
  -1   1   8       27.80       46.17      4.33 o 
   0   1   8       70.98       67.26      6.29 o 
   1   1   8      328.16      331.91      9.52 o 
   2   1   8       20.20       31.51      8.54 o 
   3   1   8      133.93      137.15      6.93 o 
   4   1   8       78.94       81.80      5.89 o 
   5   1   8        0.10        0.56      3.96 o 
   6   1   8        1.01        3.01      4.26 o 
   7   1   8        3.06       -0.46      4.30 o 
 -10   2   8        4.49       18.02      5.76 o 
  -9   2   8        0.38        5.97      5.24 o 
  -8   2   8       85.41       93.05      7.86 o 
  -7   2   8       14.07       14.68      3.48 o 
  -6   2   8       17.94       18.50      3.59 o 
  -5   2   8        0.49       -1.99      2.88 o 
  -4   2   8       91.10       91.16      7.75 o 
  -3   2   8       81.78       97.28      9.85 o 
  -2   2   8        0.11        2.75      3.25 o 
  -1   2   8        0.33       -2.41      3.04 o 
   0   2   8       17.93       23.41      4.03 o 
   1   2   8       24.00       43.38     16.92 o 
   2   2   8       11.32       10.29      4.16 o 
   3   2   8       29.73       29.85      4.47 o 
   4   2   8       19.24       32.44      4.84 o 
   5   2   8        0.05       -1.73      9.17 o 
   6   2   8        2.46        8.63      5.13 o 
   7   2   8        1.42        1.03      4.29 o 
 -10   3   8        0.89        1.26      4.92 o 
  -9   3   8        3.16       -2.41      4.72 o 
  -8   3   8       27.95       33.59      8.38 o 
  -7   3   8      114.76      106.88      8.38 o 
  -6   3   8       63.93       66.73      4.73 o 
  -5   3   8       81.80       73.98      7.23 o 
  -4   3   8       11.92       10.11      2.60 o 
  -3   3   8       37.43       38.01      4.07 o 
  -2   3   8       19.04       18.50      3.55 o 
  -1   3   8        4.10        1.31      4.45 o 
   0   3   8        1.79       -0.24      3.33 o 
   1   3   8        0.03       -3.29      3.29 o 
   2   3   8        0.12       -4.56      4.56 o 
   3   3   8       25.92       28.19      7.02 o 
   4   3   8        6.06        7.19      9.95 o 
   5   3   8        0.16        2.69      4.02 o 
   6   3   8       61.21       69.89      9.01 o 
  -9   4   8       46.02       47.18      9.59 o 
  -8   4   8       61.68       53.80      4.81 o 
  -7   4   8        8.89        3.98      4.82 o 
  -6   4   8        5.37        8.35      3.13 o 
  -5   4   8       27.50       36.57      5.97 o 
  -4   4   8       12.71       14.65      2.65 o 
  -3   4   8       23.46       26.09      3.00 o 
  -2   4   8        0.48       -0.08      2.46 o 
  -1   4   8       13.01        5.36      3.32 o 
   0   4   8        0.04       -3.00      3.49 o 
   1   4   8       26.08       23.51      4.03 o 
   2   4   8       74.44       88.60     12.52 o 
   3   4   8       14.47       11.11      4.01 o 
   4   4   8        7.88       12.03      4.25 o 
   5   4   8        5.06       -0.29      6.13 o 
   6   4   8        0.00        1.54      4.13 o 
  -9   5   8        2.05        3.31      7.34 o 
  -8   5   8        1.68       -1.21      4.35 o 
  -7   5   8       56.69       70.97      5.07 o 
  -6   5   8       40.29       29.24      5.87 o 
  -5   5   8        1.17        3.47      2.59 o 
  -4   5   8       24.19       26.15      3.06 o 
  -3   5   8        0.86       -2.12      2.44 o 
  -2   5   8       15.12       16.15      2.94 o 
  -1   5   8       28.60       26.49      3.15 o 
   0   5   8       25.99       28.80      4.08 o 
   1   5   8        0.59        0.07      2.60 o 
   2   5   8        0.00       -2.27      4.40 o 
   3   5   8        0.16       -2.65      3.49 o 
   4   5   8       17.72       25.44      4.47 o 
   5   5   8       43.85       49.83      5.38 o 
   6   5   8       14.96       28.12      4.95 o 
  -9   6   8        0.09       -2.83      4.51 o 
  -8   6   8        5.30       -1.47      5.03 o 
  -7   6   8        5.30        5.13      4.92 o 
  -6   6   8        0.04        1.44      3.32 o 
  -5   6   8       12.51       20.41      3.51 o 
  -4   6   8        7.28        8.72      2.72 o 
  -3   6   8       44.56       49.81      3.62 o 
  -2   6   8       69.46       74.09      4.05 o 
  -1   6   8        0.94        1.83      2.72 o 
   0   6   8        3.56        1.79      3.37 o 
   1   6   8        0.03       -1.61      3.35 o 
   2   6   8       13.76       15.46      3.17 o 
   3   6   8       17.91       13.64      3.30 o 
   4   6   8       12.83       13.51      8.64 o 
   5   6   8        2.01        9.84      4.01 o 
   6   6   8       25.27       20.31      4.61 o 
  -9   7   8        3.02        1.99      4.72 o 
  -8   7   8       11.70        6.50      5.24 o 
  -7   7   8        0.07        0.31      5.76 o 
  -6   7   8        4.84       -0.69      3.32 o 
  -5   7   8        0.15       -4.24      4.24 o 
  -4   7   8        0.56        4.53      2.69 o 
  -3   7   8        5.47        9.31      2.88 o 
  -2   7   8       17.19       27.78      4.24 o 
  -1   7   8       47.40       50.48      5.25 o 
   0   7   8       29.45       36.27      3.47 o 
   1   7   8        4.41        9.71      4.77 o 
   2   7   8       14.51       12.28      3.20 o 
   3   7   8        7.19        6.19      3.05 o 
   4   7   8       11.76        8.72      3.27 o 
   5   7   8        9.77        7.41      5.55 o 
  -8   8   8        5.90       11.63      5.13 o 
  -7   8   8        3.08        4.59      3.74 o 
  -6   8   8        6.90        7.22      4.46 o 
  -5   8   8        4.22        0.06      3.51 o 
  -4   8   8        9.74        9.54      5.03 o 
  -3   8   8       10.89       12.01      2.92 o 
  -2   8   8        0.45        3.84      2.92 o 
  -1   8   8        1.70        2.67      2.74 o 
   0   8   8       13.95       13.23      3.55 o 
   1   8   8        3.51       -0.38      3.72 o 
   2   8   8       27.21       26.02      4.22 o 
   3   8   8        0.14        0.33      3.10 o 
   4   8   8        3.04        2.89      3.09 o 
   5   8   8        0.38        0.05      3.18 o 
  -8   9   8        5.03        6.71      5.34 o 
  -7   9   8       15.75       12.83      4.04 o 
  -6   9   8       14.78       20.53      4.26 o 
  -5   9   8        5.05        0.63      4.24 o 
  -4   9   8       10.52       11.89      3.85 o 
  -3   9   8        0.28        2.91      2.87 o 
  -2   9   8        0.31        0.62      2.55 o 
  -1   9   8        0.00        4.53      2.83 o 
   0   9   8        0.64        0.84      2.84 o 
   1   9   8       38.58       42.97      3.82 o 
   2   9   8        0.00       -2.69      3.55 o 
   3   9   8       38.74       37.87     10.27 o 
   4   9   8        0.16        2.15      3.06 o 
  -7  10   8        2.54        2.97      3.84 o 
  -6  10   8        6.03        4.71      3.89 o 
  -5  10   8        0.53        5.78      4.22 o 
  -4  10   8        0.25        2.16      4.30 o 
  -3  10   8        9.80       15.19      5.66 o 
  -2  10   8        4.95        7.00      2.78 o 
  -1  10   8        2.49        1.93      2.82 o 
   0  10   8        0.18        1.10      2.94 o 
   1  10   8       31.18       32.03      3.77 o 
   2  10   8        1.30        1.61      3.98 o 
   3  10   8        0.02        1.82      3.78 o 
   4  10   8        2.71        3.15      3.56 o 
  -6  11   8        0.24        1.62      3.85 o 
  -5  11   8       17.85       22.63      4.64 o 
  -4  11   8       14.22       14.36      4.37 o 
  -3  11   8        1.88        3.80      4.03 o 
  -2  11   8        1.33        8.68      3.05 o 
  -1  11   8        9.68       11.81      3.16 o 
   0  11   8        8.04       13.05      3.30 o 
   1  11   8        3.05        1.07      3.04 o 
   2  11   8        2.33       -0.03      3.00 o 
   3  11   8       36.75       36.76      4.81 o 
  -5  12   8       54.04       54.13      5.48 o 
  -4  12   8        1.62       -0.78      4.01 o 
  -3  12   8       16.25       18.27      4.65 o 
  -2  12   8       31.77       40.45      4.64 o 
  -1  12   8        1.82        8.40      3.13 o 
   0  12   8       39.18       43.69      4.09 o 
   1  12   8       24.88       30.15      3.78 o 
   2  12   8       11.38        9.45      3.06 o 
  -3  13   8       22.85       32.82      5.09 o 
  -2  13   8        0.48        9.22      6.60 o 
  -1  13   8       15.68       17.59      3.27 o 
   0  13   8        7.04        5.70      3.17 o 
  -7   1   9       13.25        9.76      3.33 o 
  -6   1   9        6.09        3.26      2.95 o 
  -5   1   9        0.30       -1.41      2.74 o 
  -4   1   9        0.96       -0.68      2.77 o 
  -3   1   9        0.04       -2.51      3.77 o 
  -2   1   9        2.16       -0.42      3.88 o 
  -1   1   9        0.09        2.93      4.92 o 
   0   1   9        2.92        5.51      3.55 o 
   1   1   9       19.14       24.75      7.13 o 
   2   1   9        1.15        4.84      4.13 o 
   3   1   9        0.08        6.17      4.26 o 
  -7   2   9       12.05       15.61      5.13 o 
  -6   2   9        2.85        2.16      2.95 o 
  -5   2   9        0.23       -1.46      2.81 o 
  -4   2   9       17.68       12.78      4.82 o 
  -3   2   9       14.61       20.01      5.03 o 
  -2   2   9        0.22       -0.36      2.99 o 
  -1   2   9       21.04       26.62      5.66 o 
   0   2   9        1.79        1.05      4.92 o 
   1   2   9        1.15        4.69      3.92 o 
   2   2   9        0.65        1.09      4.87 o 
   3   2   9       30.47       41.98      5.29 o 
  -7   3   9        2.50        9.01      4.92 o 
  -6   3   9        3.16        3.01      3.77 o 
  -5   3   9        5.72        1.64      2.91 o 
  -4   3   9        7.39        7.13      4.72 o 
  -3   3   9       11.28        7.34      4.61 o 
  -2   3   9        0.52        1.07      3.30 o 
  -1   3   9        2.82        2.20      4.14 o 
   0   3   9       17.75       10.25      3.98 o 
   1   3   9        1.50        5.85      3.84 o 
   2   3   9       19.08       12.30      4.19 o 
   3   3   9        4.47        2.37      8.59 o 
  -6   4   9        0.45       -0.21      4.30 o 
  -5   4   9        1.05       -4.40      4.40 o 
  -4   4   9        0.05        3.46      4.61 o 
  -3   4   9       12.30       14.64      3.52 o 
  -2   4   9        6.66        7.05      4.30 o 
  -1   4   9       16.72       18.30      3.89 o 
   0   4   9        5.77        3.32      3.55 o 
   1   4   9        0.36       -3.14      3.14 o 
   2   4   9        5.97        8.34      4.03 o 
   3   4   9        0.52        2.99      4.24 o 
  -6   5   9        4.08        2.51      4.51 o 
  -5   5   9        0.59        1.99      4.72 o 
  -4   5   9        1.69       -2.31      4.40 o 
  -3   5   9       25.39       26.15      3.32 o 
  -2   5   9        8.00       11.84      3.72 o 
  -1   5   9        8.51       11.42      3.74 o 
   0   5   9        8.68       10.33      3.85 o 
   1   5   9        0.01       -2.60      3.44 o 
   2   5   9        0.01        1.17      3.43 o 
   3   5   9        1.55        0.73      4.72 o 
  -5   6   9        2.28        3.46      4.82 o 
  -4   6   9       21.02       18.45      3.16 o 
  -3   6   9        0.56       -2.27      2.64 o 
  -2   6   9        9.23        9.62      3.78 o 
  -1   6   9        6.65        6.26      3.62 o 
   0   6   9        8.79       11.57      3.82 o 
   1   6   9        6.51        1.62      3.63 o 
   2   6   9        1.83        2.53      3.58 o 
  -5   7   9        0.59       11.11      5.45 o 
  -4   7   9       11.25       14.68      4.57 o 
  -3   7   9       12.87       12.73      3.17 o 
  -2   7   9       31.03       38.13      7.63 o 
  -1   7   9        4.06        1.83      3.70 o 
   0   7   9        3.52        1.62      3.48 o 
   1   7   9        0.49       -3.26      3.26 o 
  -4   8   9       27.68       34.73      6.76 o 
  -3   8   9        2.09        4.55      2.94 o 
  -2   8   9       12.67       13.06      3.33 o 
  -1   8   9       12.33        6.33      4.31 o 
   0   8   9       11.57       15.38      4.16 o 
                                                 
